# Supplementary material for: Functional and evolutionary study of MLO gene family in the regulation of Sclerotinia stem rot resistance in Brassica napus L
Source: Biotechnol Biofuels Bioprod. 2023 May 23;16:86. doi: 10.1186/s13068-023-02325-z (PMC10204302; doi:10.1186/s13068-023-02325-z)
Supplement: Supplementary file 4 — Additional file 4: Table S1. GWAS result of A08 chromosome. [file 13068_2023_2325_MOESM4_ESM.xlsx]

## Sheet: Sheet1
Additional Table 1 - GWAS result of A08 chromosome
SNP	CHROM	POS	REF	ALT	Effect	SE	X222phe.GLM
chrA08-3169	chrA08	3169	C	T	0.348856	0.413593	0.3999
chrA08-3212	chrA08	3212	A	C	0.481298	0.404069	0.234917
chrA08-3273	chrA08	3273	G	T	-0.0403704	0.473155	0.932085
chrA08-3300	chrA08	3300	T	C	-0.18663	0.39607	0.637972
chrA08-3301	chrA08	3301	G	T	-0.201913	0.34035	0.553636
chrA08-3402	chrA08	3402	A	C	0.199271	0.38686	0.607013
chrA08-3520	chrA08	3520	A	G	-0.306367	0.376769	0.417036
chrA08-3522	chrA08	3522	A	T	-0.306367	0.376769	0.417036
chrA08-3741	chrA08	3741	G	C	0.177389	0.491365	0.718444
chrA08-3879	chrA08	3879	G	A	0.162558	0.399592	0.684552
chrA08-4837	chrA08	4837	C	A	-1.45705	0.835726	0.0826829
chrA08-4846	chrA08	4846	C	G	NA	NA	NA
chrA08-4916	chrA08	4916	T	C	1.8069	1.79131	0.314251
chrA08-17720	chrA08	17720	T	G	0.0995553	0.48442	0.837365
chrA08-27451	chrA08	27451	T	C	0.263022	0.486491	0.589307
chrA08-28459	chrA08	28459	G	C	0.722005	0.817126	0.377904
chrA08-35926	chrA08	35926	T	A	-1.35988	0.609271	0.0266481
chrA08-35928	chrA08	35928	A	T	-0.88046	0.597983	0.14238
chrA08-36010	chrA08	36010	T	A	-0.622753	0.581946	0.285764
chrA08-36097	chrA08	36097	T	A	-0.529785	0.564308	0.348875
chrA08-36994	chrA08	36994	C	T	-0.371024	0.798246	0.642545
chrA08-37004	chrA08	37004	C	T	0.0487027	0.578689	0.933007
chrA08-37024	chrA08	37024	G	A	0.41749	0.529085	0.430935
chrA08-37398	chrA08	37398	T	A	0.275716	0.598562	0.645529
chrA08-37544	chrA08	37544	T	A	0.161816	0.761522	0.831926
chrA08-42348	chrA08	42348	T	C	0.747006	0.672953	0.268221
chrA08-42507	chrA08	42507	G	A	1.33299	0.592314	0.0254301
chrA08-42850	chrA08	42850	G	A	0.430334	0.586407	0.46384
chrA08-42897	chrA08	42897	C	T	0.85907	0.590169	0.146953
chrA08-42953	chrA08	42953	G	A	0.237833	0.762758	0.755489
chrA08-49724	chrA08	49724	A	T	0.0509234	0.501192	0.919165
chrA08-51932	chrA08	51932	G	A	0.819476	0.610197	0.180698
chrA08-51954	chrA08	51954	T	A	0.293471	0.534077	0.583238
chrA08-52072	chrA08	52072	G	A	0.292422	0.545269	0.592313
chrA08-52073	chrA08	52073	T	C	0.292422	0.545269	0.592313
chrA08-52145	chrA08	52145	C	T	-0.217196	0.528149	0.681306
chrA08-52223	chrA08	52223	G	A	0.356839	0.528552	0.500322
chrA08-52229	chrA08	52229	C	T	0.642146	0.549626	0.243966
chrA08-52282	chrA08	52282	C	T	-0.308974	0.521044	0.553811
chrA08-52291	chrA08	52291	C	T	-0.365813	0.476045	0.443068
chrA08-52353	chrA08	52353	T	G	-0.714956	0.780651	0.360774
chrA08-52361	chrA08	52361	T	C	-0.620261	0.771148	0.422092
chrA08-52437	chrA08	52437	C	G	-0.216609	0.730981	0.767266
chrA08-52465	chrA08	52465	A	G	-0.533504	0.808448	0.510017
chrA08-61696	chrA08	61696	A	G	0.476257	0.783242	0.54379
chrA08-61934	chrA08	61934	G	A	1.40433	0.690531	0.0432103
chrA08-61943	chrA08	61943	T	C	1.20903	0.630455	0.0564724
chrA08-61950	chrA08	61950	T	A	1.20903	0.630455	0.0564724
chrA08-61958	chrA08	61958	A	G	1.31929	0.688361	0.0566188
chrA08-62162	chrA08	62162	T	C	1.84898	0.714782	0.0103471
chrA08-62198	chrA08	62198	T	G	1.83471	0.700483	0.00944106
chrA08-62402	chrA08	62402	T	G	0.923371	0.483836	0.0576664
chrA08-62527	chrA08	62527	C	G	0.0439932	0.480446	0.927127
chrA08-62605	chrA08	62605	T	A	1.20311	0.662308	0.0706796
chrA08-67771	chrA08	67771	A	G	1.00417	0.54547	0.06701
chrA08-67813	chrA08	67813	G	A	0.353104	0.603249	0.558935
chrA08-67814	chrA08	67814	T	A	0.434078	0.612829	0.479515
chrA08-68012	chrA08	68012	G	A	0.180073	0.853253	0.833054
chrA08-68054	chrA08	68054	C	T	0.298977	0.886246	0.73618
chrA08-68111	chrA08	68111	C	T	-0.0568157	0.982437	0.953937
chrA08-68148	chrA08	68148	C	T	1.36866	0.832293	0.101546
chrA08-68179	chrA08	68179	T	G	1.3975	0.967977	0.150271
chrA08-68203	chrA08	68203	T	C	0.832293	0.749494	0.268036
chrA08-68223	chrA08	68223	G	C	1.03038	0.942975	0.275754
chrA08-68224	chrA08	68224	G	A	1.03038	0.942975	0.275754
chrA08-68237	chrA08	68237	T	C	1.56077	0.899462	0.084134
chrA08-68293	chrA08	68293	C	G	0.320719	0.572395	0.575851
chrA08-68383	chrA08	68383	C	T	0.235696	0.525257	0.654082
chrA08-68397	chrA08	68397	A	G	0.887377	0.517218	0.0876623
chrA08-68451	chrA08	68451	T	C	0.73332	0.472667	0.122265
chrA08-84221	chrA08	84221	C	A	-0.945791	0.716815	0.188427
chrA08-84226	chrA08	84226	A	T	-1.00886	0.705638	0.154252
chrA08-84239	chrA08	84239	G	T	-0.716192	0.658241	0.277796
chrA08-84278	chrA08	84278	T	G	0.312547	0.742761	0.674328
chrA08-84301	chrA08	84301	T	G	-0.924835	0.506772	0.0693959
chrA08-84315	chrA08	84315	T	C	-0.734457	0.664753	0.270456
chrA08-84363	chrA08	84363	A	C	0.228099	0.464776	0.624088
chrA08-84372	chrA08	84372	A	C	-1.04911	0.526906	0.0477381
chrA08-84417	chrA08	84417	G	A	0.158785	0.541007	0.769423
chrA08-84423	chrA08	84423	G	A	0.415366	0.58682	0.47982
chrA08-84481	chrA08	84481	C	T	-0.723933	0.541949	0.183028
chrA08-84859	chrA08	84859	G	A	-0.323846	0.534813	0.545464
chrA08-84879	chrA08	84879	G	A	-0.00281819	0.542458	0.99586
chrA08-84890	chrA08	84890	C	A	0.257166	0.562608	0.648063
chrA08-84917	chrA08	84917	G	C	-0.472474	0.618875	0.446038
chrA08-84929	chrA08	84929	G	T	-0.51589	0.683398	0.451141
chrA08-85208	chrA08	85208	A	G	-0.539357	0.569319	0.344513
chrA08-85254	chrA08	85254	T	A	-0.580704	0.544122	0.287064
chrA08-85255	chrA08	85255	T	A	-0.953706	0.572472	0.0971812
chrA08-85274	chrA08	85274	A	C	-1.09189	0.556557	0.0510687
chrA08-85287	chrA08	85287	G	A	-1.14409	0.548685	0.0382366
chrA08-85312	chrA08	85312	C	T	-1.29567	0.543516	0.0180008
chrA08-85316	chrA08	85316	A	G	-1.21012	0.539409	0.0258895
chrA08-85337	chrA08	85337	C	T	-0.89138	0.511447	0.0827877
chrA08-85339	chrA08	85339	T	A	-0.998224	0.535067	0.0634587
chrA08-85364	chrA08	85364	A	C	-1.2925	0.514653	0.0127606
chrA08-85377	chrA08	85377	T	A	-1.58689	0.511924	0.00219516
chrA08-94648	chrA08	94648	C	T	0.992051	0.583833	0.090727
chrA08-94655	chrA08	94655	G	T	0.891912	0.56981	0.118988
chrA08-94732	chrA08	94732	C	T	0.0210306	0.546398	0.969333
chrA08-94735	chrA08	94735	C	T	0.37097	0.553187	0.503191
chrA08-94754	chrA08	94754	A	C	0.255958	0.557041	0.646342
chrA08-94772	chrA08	94772	A	T	0.685262	0.568005	0.228975
chrA08-94829	chrA08	94829	A	G	0.0291525	0.546702	0.957523
chrA08-94841	chrA08	94841	G	C	0.7783	0.568814	0.17265
chrA08-94870	chrA08	94870	T	A	1.17475	0.555887	0.0357294
chrA08-95003	chrA08	95003	C	G	0.91714	0.558672	0.102126
chrA08-95019	chrA08	95019	G	A	1.04637	0.560454	0.0632616
chrA08-95030	chrA08	95030	T	G	0.873013	0.557303	0.118703
chrA08-95046	chrA08	95046	C	T	1.03597	0.559193	0.065308
chrA08-95050	chrA08	95050	G	A	0.947416	0.558835	0.0914582
chrA08-95161	chrA08	95161	A	G	0.861613	0.496753	0.0842647
chrA08-95174	chrA08	95174	C	T	0.976199	0.493067	0.0489957
chrA08-95187	chrA08	95187	C	T	0.907753	0.483636	0.0618816
chrA08-95194	chrA08	95194	C	T	0.936916	0.487034	0.0557102
chrA08-95276	chrA08	95276	T	A	-0.47201	0.852464	0.580359
chrA08-95287	chrA08	95287	T	C	-1.09937	0.663732	0.099109
chrA08-95298	chrA08	95298	A	G	-1.08899	0.622663	0.0817319
chrA08-95309	chrA08	95309	G	T	-1.10211	0.619968	0.0768675
chrA08-95314	chrA08	95314	G	T	-0.874568	0.618667	0.158916
chrA08-95339	chrA08	95339	G	A	-0.987055	0.619922	0.112803
chrA08-95342	chrA08	95342	A	G	-0.796665	0.60103	0.186412
chrA08-95363	chrA08	95363	A	G	-1.04587	0.654273	0.111396
chrA08-95385	chrA08	95385	G	A	-1.31595	0.667371	0.0499103
chrA08-95388	chrA08	95388	C	T	-1.05201	0.696477	0.132389
chrA08-95649	chrA08	95649	G	C	0.408357	0.588677	0.488628
chrA08-96012	chrA08	96012	G	A	0.271014	0.57413	0.637375
chrA08-96038	chrA08	96038	G	A	0.228438	0.555695	0.681419
chrA08-96170	chrA08	96170	A	C	0.33851	0.575922	0.557303
chrA08-96516	chrA08	96516	T	A	0.261503	0.571815	0.647902
chrA08-96867	chrA08	96867	T	A	0.135348	0.575892	0.814415
chrA08-96950	chrA08	96950	T	C	0.228438	0.555695	0.681419
chrA08-97037	chrA08	97037	C	T	0.228438	0.555695	0.681419
chrA08-97349	chrA08	97349	G	A	-0.539004	0.730522	0.461419
chrA08-97400	chrA08	97400	T	C	0.550305	0.55092	0.318974
chrA08-97459	chrA08	97459	A	G	0.193953	0.428233	0.651067
chrA08-97473	chrA08	97473	C	T	0.202397	0.572562	0.724065
chrA08-97560	chrA08	97560	C	T	0.34322	0.623369	0.582487
chrA08-98143	chrA08	98143	T	C	-0.344262	0.604772	0.569786
chrA08-103194	chrA08	103194	C	A	0.324093	0.573098	0.572316
chrA08-103277	chrA08	103277	T	A	0.293672	0.579882	0.61307
chrA08-103339	chrA08	103339	T	G	0.620674	0.719743	0.389453
chrA08-103374	chrA08	103374	A	C	0.925564	0.588125	0.117015
chrA08-103386	chrA08	103386	A	G	1.04089	0.586814	0.0775127
chrA08-103402	chrA08	103402	T	G	-0.351613	0.764442	0.646009
chrA08-103454	chrA08	103454	C	G	-0.261682	0.720489	0.716812
chrA08-103488	chrA08	103488	G	T	1.36991	0.585835	0.0202856
chrA08-103501	chrA08	103501	T	C	1.30521	0.576287	0.0245181
chrA08-103510	chrA08	103510	C	T	1.37045	0.57806	0.0186345
chrA08-103528	chrA08	103528	C	T	-0.951893	0.849734	0.263868
chrA08-103532	chrA08	103532	T	C	1.07198	0.590064	0.0706516
chrA08-103554	chrA08	103554	G	A	1.5139	0.599684	0.0123086
chrA08-103559	chrA08	103559	G	A	1.50236	0.60414	0.0136515
chrA08-103580	chrA08	103580	G	T	0.66208	0.666973	0.32199
chrA08-103728	chrA08	103728	T	C	0.44274	0.424343	0.297956
chrA08-103778	chrA08	103778	A	C	0.507019	0.547523	0.355473
chrA08-103919	chrA08	103919	A	C	0.350915	0.416676	0.400625
chrA08-103946	chrA08	103946	A	G	0.459268	0.4232	0.279036
chrA08-104002	chrA08	104002	T	C	0.570007	0.548493	0.299867
chrA08-104024	chrA08	104024	G	A	0.30557	0.591965	0.606248
chrA08-104104	chrA08	104104	A	C	0.430062	0.538148	0.425084
chrA08-104210	chrA08	104210	T	G	0.525343	0.559705	0.348985
chrA08-104217	chrA08	104217	T	C	0.493072	0.591538	0.405464
chrA08-105079	chrA08	105079	C	G	0.393966	0.512523	0.442927
chrA08-105107	chrA08	105107	G	T	0.128499	0.372916	0.730748
chrA08-105155	chrA08	105155	G	A	-0.279248	0.657621	0.671528
chrA08-105162	chrA08	105162	G	A	-0.494946	0.645943	0.444375
chrA08-105178	chrA08	105178	T	G	-0.270169	0.799822	0.735853
chrA08-105185	chrA08	105185	T	A	-0.471137	0.568489	0.408163
chrA08-105247	chrA08	105247	T	C	0.233307	0.567857	0.681588
chrA08-105512	chrA08	105512	A	T	1.27393	0.766384	0.0979164
chrA08-105518	chrA08	105518	T	C	-1.08948	0.793056	0.170943
chrA08-105526	chrA08	105526	G	A	-0.165042	0.849761	0.846185
chrA08-105572	chrA08	105572	C	T	-0.0828773	0.617646	0.893384
chrA08-105597	chrA08	105597	G	A	0.144811	0.83174	0.861946
chrA08-105602	chrA08	105602	A	G	-0.331943	0.556676	0.551605
chrA08-105645	chrA08	105645	A	T	-0.922523	0.620614	0.138621
chrA08-105665	chrA08	105665	C	A	-0.734866	0.601165	0.222893
chrA08-105702	chrA08	105702	A	G	-0.35815	0.829411	0.66631
chrA08-105765	chrA08	105765	T	C	0.443692	0.627858	0.480533
chrA08-105778	chrA08	105778	C	T	-0.785861	0.690951	0.256653
chrA08-105828	chrA08	105828	C	A	-0.343056	0.521979	0.511741
chrA08-105835	chrA08	105835	C	A	-0.525702	0.53583	0.327647
chrA08-105840	chrA08	105840	G	T	-0.715515	0.600993	0.235141
chrA08-105848	chrA08	105848	G	A	-0.425359	0.537721	0.429793
chrA08-105861	chrA08	105861	T	C	-0.605481	0.532835	0.257079
chrA08-105878	chrA08	105878	G	A	-0.0836605	0.553094	0.879913
chrA08-105915	chrA08	105915	C	T	0.378663	0.650692	0.561218
chrA08-105937	chrA08	105937	G	A	0.502311	0.644811	0.436834
chrA08-105948	chrA08	105948	A	C	0.535592	0.643705	0.406306
chrA08-105954	chrA08	105954	A	T	0.283914	0.605953	0.639872
chrA08-105969	chrA08	105969	A	G	0.102108	0.862002	0.905818
chrA08-122710	chrA08	122710	G	A	0.253948	0.760807	0.738865
chrA08-122732	chrA08	122732	A	C	0.173727	0.75329	0.817826
chrA08-122742	chrA08	122742	G	A	-0.325571	0.759516	0.668603
chrA08-122773	chrA08	122773	T	C	0.452242	0.697909	0.517679
chrA08-122933	chrA08	122933	G	A	-0.225163	0.622335	0.717854
chrA08-123922	chrA08	123922	T	C	0.646276	0.597813	0.280878
chrA08-123982	chrA08	123982	A	C	0.603527	0.590916	0.308241
chrA08-124073	chrA08	124073	T	C	0.1827	0.618625	0.768025
chrA08-124090	chrA08	124090	A	T	0.0380344	0.59846	0.949385
chrA08-124120	chrA08	124120	T	C	0.172896	0.54562	0.751642
chrA08-124235	chrA08	124235	C	T	-0.388455	0.580557	0.504145
chrA08-124268	chrA08	124268	G	A	-0.374117	0.596171	0.530976
chrA08-124314	chrA08	124314	G	T	0.112235	0.600987	0.852032
chrA08-124320	chrA08	124320	C	T	0.112235	0.600987	0.852032
chrA08-124404	chrA08	124404	T	A	0.0183589	0.597881	0.975532
chrA08-124420	chrA08	124420	T	C	-0.0220629	0.608304	0.971101
chrA08-124439	chrA08	124439	A	T	0.0167259	0.592232	0.977495
chrA08-124442	chrA08	124442	T	C	0.147165	0.60709	0.808694
chrA08-124475	chrA08	124475	A	G	0.0799466	0.453671	0.860286
chrA08-124517	chrA08	124517	C	A	0.45538	0.631094	0.471342
chrA08-124570	chrA08	124570	T	C	0.597749	0.489608	0.223471
chrA08-124597	chrA08	124597	A	C	0.392896	0.493038	0.426395
chrA08-125450	chrA08	125450	T	A	0.213369	0.601499	0.723141
chrA08-125656	chrA08	125656	T	C	0.293672	0.579882	0.61307
chrA08-130263	chrA08	130263	G	A	0.24715	0.592689	0.677097
chrA08-130268	chrA08	130268	T	C	0.132114	0.573863	0.818141
chrA08-130297	chrA08	130297	C	T	0.24715	0.592689	0.677097
chrA08-130308	chrA08	130308	T	C	0.280452	0.448413	0.532351
chrA08-130333	chrA08	130333	T	C	0.298291	0.616038	0.628731
chrA08-130474	chrA08	130474	T	C	0.293672	0.579882	0.61307
chrA08-130504	chrA08	130504	T	C	0.228438	0.555695	0.681419
chrA08-130537	chrA08	130537	C	T	0.254177	0.57049	0.656376
chrA08-131030	chrA08	131030	A	C	0.00666415	0.585436	0.990928
chrA08-131090	chrA08	131090	G	A	-0.187517	0.579812	0.7467
chrA08-131411	chrA08	131411	T	C	0.154409	0.315295	0.624826
chrA08-135545	chrA08	135545	A	C	0.250206	0.437443	0.567938
chrA08-135691	chrA08	135691	T	A	0.12771	0.54036	0.813393
chrA08-135759	chrA08	135759	G	A	0.382188	0.556506	0.492972
chrA08-136500	chrA08	136500	G	A	0.12771	0.54036	0.813393
chrA08-136685	chrA08	136685	G	C	-0.32097	0.573775	0.576471
chrA08-136955	chrA08	136955	A	G	0.12771	0.54036	0.813393
chrA08-137616	chrA08	137616	C	G	1.4488	0.73245	0.0492035
chrA08-137738	chrA08	137738	A	C	0.291862	0.543604	0.591891
chrA08-137780	chrA08	137780	C	T	0.301408	0.590009	0.609979
chrA08-137816	chrA08	137816	G	A	0.138245	0.580262	0.811917
chrA08-137825	chrA08	137825	T	A	0.391772	0.434267	0.367989
chrA08-137883	chrA08	137883	C	G	1.1479	0.626964	0.0685026
chrA08-137978	chrA08	137978	A	G	0.302916	0.818058	0.711533
chrA08-137987	chrA08	137987	C	A	0.554528	0.853084	0.516368
chrA08-138759	chrA08	138759	C	A	0.360907	0.63062	0.567713
chrA08-138769	chrA08	138769	C	T	0.360907	0.63062	0.567713
chrA08-138995	chrA08	138995	G	T	0.338266	0.590268	0.567195
chrA08-139060	chrA08	139060	G	C	-0.059271	0.611498	0.922874
chrA08-143044	chrA08	143044	C	A	0.22781	0.618013	0.712776
chrA08-143087	chrA08	143087	C	T	0.260335	0.638965	0.684096
chrA08-143090	chrA08	143090	G	A	0.260335	0.638965	0.684096
chrA08-143442	chrA08	143442	A	C	0.340363	0.574248	0.553998
chrA08-143733	chrA08	143733	T	C	0.290906	0.611941	0.634997
chrA08-143792	chrA08	143792	G	A	0.273798	0.431391	0.526308
chrA08-144047	chrA08	144047	T	C	0.12771	0.54036	0.813393
chrA08-144055	chrA08	144055	A	G	0.12771	0.54036	0.813393
chrA08-144166	chrA08	144166	A	G	0.108843	0.527099	0.8366
chrA08-144170	chrA08	144170	C	G	0.0858455	0.566613	0.879718
chrA08-144763	chrA08	144763	T	G	0.10792	0.512955	0.833564
chrA08-144942	chrA08	144942	C	A	0.206844	0.530547	0.69702
chrA08-144943	chrA08	144943	T	G	0.0355677	0.502027	0.943584
chrA08-145074	chrA08	145074	C	T	0.334246	0.428577	0.436308
chrA08-145077	chrA08	145077	A	C	0.399905	0.476634	0.402391
chrA08-145340	chrA08	145340	T	A	0.12803	0.551375	0.816602
chrA08-145409	chrA08	145409	G	C	0.311389	0.434823	0.47469
chrA08-145451	chrA08	145451	G	C	0.429919	0.443022	0.332926
chrA08-145466	chrA08	145466	A	T	0.26586	0.468972	0.571374
chrA08-145675	chrA08	145675	A	C	0.125771	0.455164	0.782568
chrA08-148301	chrA08	148301	G	C	1.0574	0.780683	0.177014
chrA08-148390	chrA08	148390	T	G	0.200579	0.525435	0.703033
chrA08-148412	chrA08	148412	T	A	0.454997	0.482482	0.346722
chrA08-148418	chrA08	148418	G	T	0.323622	0.49503	0.513976
chrA08-148423	chrA08	148423	T	C	0.323622	0.49503	0.513976
chrA08-148433	chrA08	148433	T	C	0.323622	0.49503	0.513976
chrA08-148542	chrA08	148542	G	T	0.446791	0.391472	0.25501
chrA08-148556	chrA08	148556	T	A	0.439871	0.387891	0.258055
chrA08-148632	chrA08	148632	A	G	0.423588	0.436497	0.332925
chrA08-148642	chrA08	148642	T	G	0.402332	0.44102	0.362645
chrA08-148674	chrA08	148674	T	A	0.0545308	0.647429	0.932955
chrA08-148676	chrA08	148676	A	G	0.0545308	0.647429	0.932955
chrA08-148709	chrA08	148709	C	T	0.221924	0.437165	0.612224
chrA08-148718	chrA08	148718	T	G	0.221924	0.437165	0.612224
chrA08-148724	chrA08	148724	A	C	0.221924	0.437165	0.612224
chrA08-148747	chrA08	148747	G	A	0.260569	0.438751	0.553212
chrA08-148761	chrA08	148761	G	A	0.236441	0.437619	0.589557
chrA08-149628	chrA08	149628	A	G	0.277562	0.50327	0.581852
chrA08-149735	chrA08	149735	G	T	0.366927	0.443229	0.408673
chrA08-149741	chrA08	149741	T	C	0.348992	0.497008	0.483323
chrA08-149858	chrA08	149858	C	T	-1.05117	0.796096	0.188104
chrA08-149961	chrA08	149961	A	C	-0.0597836	0.572009	0.916858
chrA08-150000	chrA08	150000	A	T	0.185264	0.618475	0.76481
chrA08-150001	chrA08	150001	A	G	0.155235	0.62063	0.80273
chrA08-150076	chrA08	150076	G	A	-0.346261	0.754818	0.646889
chrA08-150108	chrA08	150108	T	C	-0.356776	0.733892	0.627361
chrA08-150115	chrA08	150115	A	G	-0.356776	0.733892	0.627361
chrA08-150136	chrA08	150136	A	G	-0.381443	0.588355	0.51747
chrA08-150139	chrA08	150139	A	G	-0.716933	0.706678	0.311479
chrA08-150148	chrA08	150148	G	A	-0.357291	0.576937	0.536381
chrA08-150448	chrA08	150448	G	C	0.385738	0.565793	0.496122
chrA08-151126	chrA08	151126	A	T	0.472688	0.506714	0.351943
chrA08-151165	chrA08	151165	C	G	0.411055	0.471456	0.384244
chrA08-151207	chrA08	151207	C	G	0.467876	0.439611	0.28839
chrA08-151249	chrA08	151249	C	A	0.35505	0.469138	0.44999
chrA08-151287	chrA08	151287	C	G	0.217694	0.444122	0.624516
chrA08-151605	chrA08	151605	T	C	0.252545	0.573742	0.660255
chrA08-151680	chrA08	151680	A	G	0.258693	0.504968	0.60897
chrA08-151728	chrA08	151728	C	T	0.23773	0.504142	0.637724
chrA08-151785	chrA08	151785	G	C	0.615022	0.49166	0.212327
chrA08-151838	chrA08	151838	C	A	0.192735	0.485135	0.691555
chrA08-151863	chrA08	151863	T	C	0.355207	0.491629	0.470766
chrA08-151981	chrA08	151981	C	T	0.229992	0.486866	0.637125
chrA08-152005	chrA08	152005	G	A	0.180402	0.468063	0.700305
chrA08-152152	chrA08	152152	T	A	0.0918555	0.467077	0.844279
chrA08-152415	chrA08	152415	C	T	0.102377	0.552362	0.853133
chrA08-152559	chrA08	152559	A	G	0.287616	0.429163	0.503463
chrA08-152688	chrA08	152688	A	G	0.224017	0.450018	0.619137
chrA08-152723	chrA08	152723	G	C	0.242926	0.448357	0.588507
chrA08-152724	chrA08	152724	C	T	0.242926	0.448357	0.588507
chrA08-152735	chrA08	152735	G	T	0.258659	0.44199	0.559017
chrA08-152851	chrA08	152851	C	T	0.0405289	0.471396	0.931565
chrA08-153654	chrA08	153654	A	C	-0.0835896	0.611339	0.891371
chrA08-154695	chrA08	154695	T	C	0.163905	0.696032	0.814057
chrA08-157026	chrA08	157026	T	C	0.44731	0.588385	0.447948
chrA08-157111	chrA08	157111	A	G	0.184123	0.483221	0.703555
chrA08-157200	chrA08	157200	G	C	0.218165	0.479955	0.64989
chrA08-157216	chrA08	157216	C	A	0.264491	0.494711	0.593452
chrA08-157223	chrA08	157223	T	C	0.218165	0.479955	0.64989
chrA08-157243	chrA08	157243	G	T	0.184123	0.483221	0.703555
chrA08-157360	chrA08	157360	A	T	0.165189	0.488567	0.735611
chrA08-157390	chrA08	157390	C	T	0.307196	0.569468	0.590138
chrA08-157526	chrA08	157526	G	T	0.172415	0.464522	0.710879
chrA08-157543	chrA08	157543	C	A	0.101192	0.49682	0.838797
chrA08-157728	chrA08	157728	C	A	0.496567	0.508464	0.329864
chrA08-157768	chrA08	157768	C	G	0.324826	0.437953	0.459083
chrA08-157769	chrA08	157769	G	T	0.287637	0.424523	0.498784
chrA08-157908	chrA08	157908	T	C	0.130159	0.478819	0.786011
chrA08-157929	chrA08	157929	C	T	0.000849833	0.487422	0.99861
chrA08-158775	chrA08	158775	T	G	0.0834418	0.510203	0.870242
chrA08-158856	chrA08	158856	A	C	0.147801	0.499425	0.76756
chrA08-158871	chrA08	158871	T	G	0.145535	0.490349	0.766907
chrA08-158895	chrA08	158895	A	G	0.145535	0.490349	0.766907
chrA08-159044	chrA08	159044	T	C	-0.0125308	0.52522	0.980988
chrA08-159057	chrA08	159057	T	C	-0.0125308	0.52522	0.980988
chrA08-159058	chrA08	159058	A	T	0.02654	0.536608	0.9606
chrA08-159105	chrA08	159105	C	A	0.0401699	0.496554	0.935599
chrA08-159117	chrA08	159117	C	T	0.0551392	0.485919	0.909761
chrA08-159120	chrA08	159120	C	G	-9.16717e-05	0.475936	0.999846
chrA08-159258	chrA08	159258	A	G	0.0675638	0.552192	0.902732
chrA08-159419	chrA08	159419	C	G	0.0106424	0.463095	0.981687
chrA08-159460	chrA08	159460	A	G	0.125472	0.473809	0.791405
chrA08-159479	chrA08	159479	T	C	0.126174	0.482192	0.793828
chrA08-159710	chrA08	159710	C	T	0.367941	0.471064	0.435612
chrA08-165356	chrA08	165356	T	A	0.165332	0.417947	0.692806
chrA08-165408	chrA08	165408	C	T	0.320088	0.65277	0.624385
chrA08-165903	chrA08	165903	G	C	0.0946761	0.478424	0.843317
chrA08-169410	chrA08	169410	T	C	0.0262768	0.593553	0.96473
chrA08-169413	chrA08	169413	A	G	0.0262768	0.593553	0.96473
chrA08-173515	chrA08	173515	C	T	0.414266	0.505127	0.413055
chrA08-174881	chrA08	174881	T	G	0.339446	0.466879	0.467984
chrA08-175585	chrA08	175585	T	C	0.437754	0.518074	0.39907
chrA08-176081	chrA08	176081	G	C	0.0844223	0.475024	0.859109
chrA08-178592	chrA08	178592	T	C	-0.727825	0.655345	0.267982
chrA08-178604	chrA08	178604	A	G	-0.60451	0.663075	0.36296
chrA08-181203	chrA08	181203	T	A	0.349217	0.516369	0.499581
chrA08-182995	chrA08	182995	G	T	0.414266	0.505127	0.413055
chrA08-184027	chrA08	184027	T	C	0.21107	0.665256	0.751342
chrA08-184039	chrA08	184039	A	C	-0.141344	0.667294	0.832451
chrA08-184128	chrA08	184128	T	G	1.72254	0.699528	0.0145862
chrA08-184130	chrA08	184130	C	G	1.72254	0.699528	0.0145862
chrA08-184146	chrA08	184146	A	C	1.74555	0.694738	0.0127212
chrA08-184177	chrA08	184177	G	A	0.733886	0.566689	0.196694
chrA08-184205	chrA08	184205	A	T	1.09182	0.63931	0.0891145
chrA08-184216	chrA08	184216	T	G	0.401415	0.591304	0.497954
chrA08-184223	chrA08	184223	C	T	1.20228	0.750592	0.110673
chrA08-184228	chrA08	184228	T	C	1.09465	0.740388	0.140744
chrA08-184234	chrA08	184234	C	A	1.33376	0.752409	0.0777031
chrA08-184249	chrA08	184249	C	T	1.36461	0.735788	0.0650192
chrA08-184257	chrA08	184257	T	C	-0.144978	0.659469	0.826204
chrA08-184264	chrA08	184264	C	T	1.24951	0.742469	0.0938433
chrA08-184294	chrA08	184294	G	A	0.927415	0.749837	0.217502
chrA08-184300	chrA08	184300	G	A	0.0625104	0.672191	0.925994
chrA08-184317	chrA08	184317	C	T	0.949815	0.788387	0.229621
chrA08-184330	chrA08	184330	T	A	0.677909	0.752924	0.368932
chrA08-184348	chrA08	184348	A	G	1.30849	0.71263	0.0677167
chrA08-184363	chrA08	184363	T	C	1.26074	0.701171	0.0735719
chrA08-184401	chrA08	184401	G	A	0.62478	0.58272	0.284842
chrA08-184456	chrA08	184456	C	T	0.773691	0.571181	0.176984
chrA08-184594	chrA08	184594	T	C	0.888411	0.683795	0.195254
chrA08-184609	chrA08	184609	T	C	0.878852	0.654428	0.18071
chrA08-184612	chrA08	184612	T	C	0.687795	0.643162	0.28609
chrA08-184626	chrA08	184626	T	C	-0.206062	0.656298	0.753844
chrA08-184627	chrA08	184627	T	C	0.964783	0.65685	0.143348
chrA08-184657	chrA08	184657	T	C	0.705059	0.673046	0.296016
chrA08-184672	chrA08	184672	T	C	0.290616	0.714254	0.6845
chrA08-184681	chrA08	184681	C	T	0.687896	0.72616	0.344546
chrA08-184723	chrA08	184723	C	A	0.458753	0.676315	0.498302
chrA08-184801	chrA08	184801	G	A	0.173058	0.637022	0.786139
chrA08-184813	chrA08	184813	A	G	0.0561059	0.731874	0.938965
chrA08-184834	chrA08	184834	G	A	0.209505	0.691078	0.762063
chrA08-184846	chrA08	184846	G	A	1.01109	0.746451	0.176991
chrA08-184864	chrA08	184864	A	G	1.18514	0.750778	0.11591
chrA08-184894	chrA08	184894	T	C	0.735528	0.550305	0.182772
chrA08-184900	chrA08	184900	T	A	1.41903	0.724709	0.0515159
chrA08-184928	chrA08	184928	A	G	0.361277	0.546643	0.509384
chrA08-184963	chrA08	184963	T	C	-0.156598	0.681414	0.818455
chrA08-184992	chrA08	184992	C	T	0.858563	0.7029	0.22325
chrA08-185002	chrA08	185002	C	T	0.484529	0.615759	0.432218
chrA08-185005	chrA08	185005	A	C	0.484529	0.615759	0.432218
chrA08-185101	chrA08	185101	A	T	0.693213	0.783594	0.377329
chrA08-185107	chrA08	185107	C	T	0.465236	0.564507	0.410771
chrA08-185116	chrA08	185116	C	T	1.15613	0.733834	0.11662
chrA08-185137	chrA08	185137	A	G	0.516011	0.596698	0.388125
chrA08-185140	chrA08	185140	C	T	0.516011	0.596698	0.388125
chrA08-185209	chrA08	185209	A	T	0.753719	0.577131	0.192956
chrA08-185218	chrA08	185218	T	C	0.918232	0.709083	0.196724
chrA08-185239	chrA08	185239	C	T	0.610891	0.555151	0.272386
chrA08-185249	chrA08	185249	G	A	0.592036	0.541834	0.27577
chrA08-185307	chrA08	185307	C	A	0.525044	0.662692	0.429065
chrA08-185317	chrA08	185317	A	G	0.565871	0.648405	0.383794
chrA08-185377	chrA08	185377	T	C	-0.151124	0.655027	0.817756
chrA08-185390	chrA08	185390	C	A	0.620958	0.61687	0.315245
chrA08-185413	chrA08	185413	A	G	0.0958779	0.627152	0.878638
chrA08-185418	chrA08	185418	C	T	0.391045	0.595721	0.512254
chrA08-185434	chrA08	185434	A	G	-1.90909	0.717553	0.00838941
chrA08-185440	chrA08	185440	T	C	0.429276	0.748231	0.566756
chrA08-185465	chrA08	185465	G	A	1.01851	0.586618	0.0839532
chrA08-185482	chrA08	185482	C	T	0.725533	0.577715	0.210527
chrA08-185508	chrA08	185508	T	A	0.392037	0.651936	0.548245
chrA08-185517	chrA08	185517	A	T	1.15672	0.626708	0.066309
chrA08-185527	chrA08	185527	C	T	-0.0777088	0.723641	0.914583
chrA08-185537	chrA08	185537	G	A	1.46604	0.648212	0.0247181
chrA08-185549	chrA08	185549	C	G	1.12112	0.624658	0.0740941
chrA08-185563	chrA08	185563	T	C	0.896913	0.622497	0.151087
chrA08-185589	chrA08	185589	G	T	1.32988	0.58851	0.0248401
chrA08-185603	chrA08	185603	G	A	1.40796	0.580709	0.0161532
chrA08-185605	chrA08	185605	A	G	1.40796	0.580709	0.0161532
chrA08-185617	chrA08	185617	G	A	1.56087	0.580298	0.00771133
chrA08-185665	chrA08	185665	T	A	1.34514	0.650691	0.0399085
chrA08-185689	chrA08	185689	G	T	0.644327	0.78479	0.412545
chrA08-185709	chrA08	185709	G	A	0.99615	0.795215	0.211683
chrA08-185713	chrA08	185713	C	T	0.969806	0.741896	0.192541
chrA08-185760	chrA08	185760	A	G	1.09387	0.787977	0.166515
chrA08-185791	chrA08	185791	C	A	0.971923	0.74733	0.194813
chrA08-185808	chrA08	185808	G	T	0.780764	0.829225	0.347476
chrA08-185830	chrA08	185830	T	C	-0.552216	0.693548	0.426783
chrA08-185893	chrA08	185893	C	T	0.42554	0.567406	0.45409
chrA08-185923	chrA08	185923	G	A	-0.0445838	0.736454	0.951783
chrA08-185938	chrA08	185938	T	C	0.0659555	0.720142	0.927112
chrA08-185944	chrA08	185944	A	G	1.05168	0.772098	0.174589
chrA08-185956	chrA08	185956	T	C	0.71242	0.792387	0.369616
chrA08-185981	chrA08	185981	G	C	-0.339808	0.716091	0.635602
chrA08-186001	chrA08	186001	T	C	-0.0774731	0.705345	0.912641
chrA08-186034	chrA08	186034	T	C	0.0963243	0.821215	0.906736
chrA08-186069	chrA08	186069	T	C	-0.145366	0.794642	0.855023
chrA08-186076	chrA08	186076	C	A	-0.0386696	0.812889	0.962103
chrA08-186109	chrA08	186109	C	T	0.104748	0.658424	0.873748
chrA08-186121	chrA08	186121	C	A	0.645582	0.774407	0.405406
chrA08-186126	chrA08	186126	G	A	0.645582	0.774407	0.405406
chrA08-186176	chrA08	186176	T	C	-0.0907059	0.727712	0.900921
chrA08-186180	chrA08	186180	T	C	-0.0761972	0.71635	0.915389
chrA08-186197	chrA08	186197	G	T	0.408053	0.663841	0.539413
chrA08-186238	chrA08	186238	T	C	-0.117192	0.592389	0.843365
chrA08-186283	chrA08	186283	C	T	0.534651	0.628423	0.395836
chrA08-186311	chrA08	186311	C	T	1.1041	0.68622	0.109091
chrA08-186334	chrA08	186334	G	A	1.35005	0.693037	0.0527134
chrA08-186352	chrA08	186352	A	G	1.2801	0.679073	0.0607692
chrA08-186394	chrA08	186394	G	T	0.755361	0.760405	0.321648
chrA08-186409	chrA08	186409	G	A	-0.291199	0.687244	0.672194
chrA08-186412	chrA08	186412	C	T	0.15784	0.737454	0.830724
chrA08-186424	chrA08	186424	A	C	-0.302826	0.69523	0.663581
chrA08-186439	chrA08	186439	A	G	0.496354	0.653066	0.448066
chrA08-186472	chrA08	186472	T	C	-0.910003	0.638809	0.155743
chrA08-186535	chrA08	186535	T	C	0.989265	0.590849	0.0955234
chrA08-186610	chrA08	186610	G	A	0.364785	0.689233	0.597169
chrA08-186629	chrA08	186629	A	G	0.609758	0.769599	0.429055
chrA08-186637	chrA08	186637	C	T	0.609758	0.769599	0.429055
chrA08-186694	chrA08	186694	G	A	0.915307	0.745977	0.221168
chrA08-186715	chrA08	186715	C	T	0.754564	0.759576	0.321631
chrA08-186736	chrA08	186736	C	T	0.754564	0.759576	0.321631
chrA08-186790	chrA08	186790	A	G	0.161855	0.858205	0.850587
chrA08-186793	chrA08	186793	T	C	0.161855	0.858205	0.850587
chrA08-186811	chrA08	186811	G	A	-0.234989	0.660343	0.722295
chrA08-186882	chrA08	186882	T	A	1.05123	0.584312	0.0734075
chrA08-186919	chrA08	186919	C	T	0.680682	0.829085	0.412554
chrA08-186924	chrA08	186924	T	A	0.680682	0.829085	0.412554
chrA08-186948	chrA08	186948	G	A	-0.234749	0.678852	0.729829
chrA08-186962	chrA08	186962	G	A	0.451606	0.799389	0.572704
chrA08-186988	chrA08	186988	T	C	0.497762	0.797715	0.533299
chrA08-187006	chrA08	187006	G	T	0.436772	0.806264	0.58857
chrA08-187079	chrA08	187079	T	C	0.803587	0.818774	0.327473
chrA08-187080	chrA08	187080	T	C	0.351363	0.722029	0.627014
chrA08-187093	chrA08	187093	G	T	0.578132	0.817153	0.480025
chrA08-187123	chrA08	187123	G	A	-0.17404	0.667199	0.794456
chrA08-187132	chrA08	187132	C	T	0.586261	0.697468	0.40153
chrA08-187141	chrA08	187141	C	A	0.885195	0.8118	0.276753
chrA08-187222	chrA08	187222	A	G	0.71609	0.651253	0.272755
chrA08-187327	chrA08	187327	C	T	0.304783	0.648989	0.639097
chrA08-187380	chrA08	187380	T	G	-0.269307	0.728371	0.711941
chrA08-187387	chrA08	187387	G	A	0.705491	0.752096	0.34928
chrA08-187408	chrA08	187408	C	A	0.938096	0.668968	0.162267
chrA08-187429	chrA08	187429	A	T	0.0592417	0.765634	0.938396
chrA08-187444	chrA08	187444	C	A	0.0764732	0.796326	0.923584
chrA08-187450	chrA08	187450	A	G	-0.0516584	0.698716	0.941132
chrA08-187458	chrA08	187458	G	T	-0.0308626	0.686135	0.964165
chrA08-187482	chrA08	187482	T	C	0.2407	0.678132	0.722978
chrA08-187507	chrA08	187507	A	G	0.673186	0.739497	0.363668
chrA08-187525	chrA08	187525	A	C	0.182989	0.647856	0.777867
chrA08-187537	chrA08	187537	C	T	0.754564	0.759576	0.321631
chrA08-187552	chrA08	187552	A	C	0.639326	0.741857	0.389762
chrA08-187594	chrA08	187594	G	C	0.931997	0.691724	0.179285
chrA08-187612	chrA08	187612	G	A	0.749556	0.675203	0.268188
chrA08-187650	chrA08	187650	G	A	0.680865	0.738528	0.357603
chrA08-187683	chrA08	187683	G	T	0.21567	0.660974	0.744521
chrA08-187692	chrA08	187692	A	G	-0.108867	0.623935	0.861649
chrA08-187719	chrA08	187719	T	C	0.0553268	0.644503	0.93167
chrA08-187723	chrA08	187723	C	A	0.722916	0.746506	0.333933
chrA08-187732	chrA08	187732	A	G	0.139764	0.719118	0.846081
chrA08-187751	chrA08	187751	T	C	0.032094	0.731788	0.965059
chrA08-187774	chrA08	187774	A	G	0.53106	0.770682	0.491517
chrA08-187808	chrA08	187808	C	A	-0.051288	0.62095	0.93425
chrA08-187811	chrA08	187811	A	G	0.275743	0.544985	0.6134
chrA08-187853	chrA08	187853	C	G	0.212564	0.561173	0.705221
chrA08-187930	chrA08	187930	A	C	0.699733	0.636262	0.272669
chrA08-188014	chrA08	188014	T	C	0.373388	0.717231	0.603184
chrA08-188127	chrA08	188127	T	G	0.360616	0.637117	0.571976
chrA08-188146	chrA08	188146	G	A	-0.578754	0.803033	0.471871
chrA08-188152	chrA08	188152	C	T	-0.439136	0.803895	0.585454
chrA08-188208	chrA08	188208	G	A	0.167179	0.596498	0.779542
chrA08-188245	chrA08	188245	T	C	0.890281	0.719593	0.217362
chrA08-188288	chrA08	188288	G	A	0.212498	0.636348	0.738755
chrA08-188308	chrA08	188308	C	T	-0.339058	0.669188	0.612905
chrA08-188314	chrA08	188314	G	C	0.302192	0.642295	0.638484
chrA08-188425	chrA08	188425	C	A	-0.297175	0.64614	0.646035
chrA08-188467	chrA08	188467	C	A	-0.575615	0.671383	0.392202
chrA08-188473	chrA08	188473	T	C	-0.501976	0.688631	0.466827
chrA08-188497	chrA08	188497	C	T	-0.526432	0.697655	0.451331
chrA08-188508	chrA08	188508	G	T	-0.395926	0.712645	0.579081
chrA08-188539	chrA08	188539	C	T	0.879313	0.741972	0.237285
chrA08-188581	chrA08	188581	G	A	0.394142	0.639577	0.538378
chrA08-188623	chrA08	188623	T	C	0.712678	0.66759	0.286926
chrA08-188659	chrA08	188659	C	T	0.781754	0.716322	0.276343
chrA08-188666	chrA08	188666	A	G	0.537196	0.700355	0.443902
chrA08-188687	chrA08	188687	G	T	0.456019	0.697614	0.514013
chrA08-188703	chrA08	188703	G	A	0.890093	0.784573	0.257851
chrA08-188705	chrA08	188705	T	C	0.890093	0.784573	0.257851
chrA08-188715	chrA08	188715	A	G	0.890093	0.784573	0.257851
chrA08-188716	chrA08	188716	C	T	0.890093	0.784573	0.257851
chrA08-188764	chrA08	188764	C	T	0.936912	0.758223	0.217931
chrA08-188783	chrA08	188783	G	T	0.769894	0.731479	0.293744
chrA08-188813	chrA08	188813	T	G	0.465634	0.655119	0.478001
chrA08-188820	chrA08	188820	C	T	0.822536	0.768947	0.285958
chrA08-188855	chrA08	188855	A	G	0.0732582	0.849119	0.931328
chrA08-189346	chrA08	189346	C	T	-0.000965529	0.458622	0.998322
chrA08-189347	chrA08	189347	C	A	-0.000965529	0.458622	0.998322
chrA08-189749	chrA08	189749	A	C	0.122827	0.459073	0.789299
chrA08-191939	chrA08	191939	T	G	0.362364	0.432789	0.403367
chrA08-192914	chrA08	192914	C	T	0.210677	0.500668	0.674327
chrA08-193067	chrA08	193067	A	T	0.268298	0.468605	0.56755
chrA08-193853	chrA08	193853	A	G	0.00265725	0.4864	0.995646
chrA08-194431	chrA08	194431	C	T	0.352568	0.544703	0.518149
chrA08-194964	chrA08	194964	A	G	0.131273	0.477651	0.783711
chrA08-195015	chrA08	195015	C	T	0.256689	0.425394	0.54687
chrA08-195197	chrA08	195197	C	A	0.254584	0.4214	0.546389
chrA08-195275	chrA08	195275	A	G	0.201916	0.479043	0.673812
chrA08-196043	chrA08	196043	A	T	-0.0590535	0.632067	0.92565
chrA08-196103	chrA08	196103	C	T	0.179839	0.520671	0.730132
chrA08-196162	chrA08	196162	A	T	-0.338032	0.610702	0.580487
chrA08-196277	chrA08	196277	T	A	-0.102783	0.615904	0.86762
chrA08-196290	chrA08	196290	A	C	-0.0121743	0.611834	0.984143
chrA08-196320	chrA08	196320	A	T	0.0447192	0.506889	0.929782
chrA08-196341	chrA08	196341	C	A	-0.111044	0.622442	0.858576
chrA08-196342	chrA08	196342	C	G	-0.111044	0.622442	0.858576
chrA08-196374	chrA08	196374	C	G	0.319224	0.618283	0.606171
chrA08-196421	chrA08	196421	A	C	-1.47131	0.743084	0.0489783
chrA08-196509	chrA08	196509	T	C	0.179839	0.520671	0.730132
chrA08-196516	chrA08	196516	G	A	0.619029	0.614181	0.314638
chrA08-196564	chrA08	196564	T	A	0.0644027	0.605056	0.915332
chrA08-196569	chrA08	196569	T	G	0.0644027	0.605056	0.915332
chrA08-196607	chrA08	196607	C	T	0.330476	0.421789	0.434191
chrA08-196719	chrA08	196719	C	T	0.327735	0.4396	0.456765
chrA08-196738	chrA08	196738	A	C	0.131273	0.477651	0.783711
chrA08-196804	chrA08	196804	T	G	0.134141	0.451473	0.766664
chrA08-196805	chrA08	196805	C	A	0.134141	0.451473	0.766664
chrA08-197561	chrA08	197561	A	C	0.243887	0.606089	0.687793
chrA08-199055	chrA08	199055	A	T	0.224402	0.534578	0.675069
chrA08-199108	chrA08	199108	G	A	0.0916246	0.450314	0.838961
chrA08-199323	chrA08	199323	T	C	0.171642	0.441231	0.697655
chrA08-199343	chrA08	199343	G	C	0.093747	0.46996	0.842077
chrA08-199346	chrA08	199346	T	C	0.093747	0.46996	0.842077
chrA08-199419	chrA08	199419	A	G	0.360039	0.584742	0.538729
chrA08-199676	chrA08	199676	T	G	0.431211	0.534968	0.421105
chrA08-199684	chrA08	199684	C	T	0.0408146	0.453288	0.928338
chrA08-199986	chrA08	199986	T	A	0.0598353	0.46793	0.89837
chrA08-201263	chrA08	201263	A	C	0.410031	0.476258	0.390229
chrA08-201342	chrA08	201342	G	A	1.14693	0.737079	0.121166
chrA08-201348	chrA08	201348	C	T	1.14693	0.737079	0.121166
chrA08-201400	chrA08	201400	A	T	0.469853	0.488445	0.337163
chrA08-201731	chrA08	201731	A	G	0.114652	0.48998	0.815213
chrA08-202274	chrA08	202274	C	T	-0.00367011	0.501724	0.99417
chrA08-202423	chrA08	202423	G	A	0.451122	0.572321	0.431429
chrA08-202446	chrA08	202446	C	T	0.0909195	0.466716	0.845728
chrA08-202693	chrA08	202693	C	G	0.325942	0.500148	0.515296
chrA08-202753	chrA08	202753	G	A	0.460606	0.474803	0.333087
chrA08-202957	chrA08	202957	C	G	0.179059	0.49575	0.718313
chrA08-203101	chrA08	203101	C	T	0.778488	0.511492	0.12948
chrA08-203107	chrA08	203107	T	C	0.778488	0.511492	0.12948
chrA08-203239	chrA08	203239	C	T	0.778488	0.511492	0.12948
chrA08-203251	chrA08	203251	C	T	0.778488	0.511492	0.12948
chrA08-203263	chrA08	203263	A	G	0.632865	0.463459	0.173515
chrA08-204326	chrA08	204326	C	A	0.69663	0.530246	0.190318
chrA08-205412	chrA08	205412	T	A	0.525054	0.420454	0.213105
chrA08-209021	chrA08	209021	G	A	-0.201541	0.430693	0.640297
chrA08-210971	chrA08	210971	T	C	0.587168	0.461921	0.205051
chrA08-211327	chrA08	211327	A	C	0.153125	0.542087	0.777853
chrA08-211331	chrA08	211331	T	C	0.210404	0.555721	0.705348
chrA08-211410	chrA08	211410	A	G	0.236205	0.539916	0.662198
chrA08-211419	chrA08	211419	T	A	0.236205	0.539916	0.662198
chrA08-211440	chrA08	211440	T	C	0.236205	0.539916	0.662198
chrA08-211623	chrA08	211623	T	A	-0.0853351	0.527594	0.87166
chrA08-212365	chrA08	212365	G	A	0.390912	0.478488	0.414848
chrA08-212478	chrA08	212478	T	C	0.393425	0.459516	0.392856
chrA08-212499	chrA08	212499	C	T	0.316953	0.461433	0.492893
chrA08-212690	chrA08	212690	G	A	0.377475	0.500369	0.451439
chrA08-212699	chrA08	212699	C	T	0.377475	0.500369	0.451439
chrA08-212711	chrA08	212711	G	T	0.378181	0.490937	0.441953
chrA08-212792	chrA08	212792	G	A	0.438031	0.490016	0.372368
chrA08-212819	chrA08	212819	G	A	0.440082	0.499656	0.379426
chrA08-212846	chrA08	212846	C	T	0.153859	0.559757	0.783682
chrA08-212867	chrA08	212867	A	C	0.429225	0.489931	0.381958
chrA08-212873	chrA08	212873	G	C	0.361149	0.459928	0.433184
chrA08-212894	chrA08	212894	G	T	0.413085	0.499595	0.409245
chrA08-212984	chrA08	212984	G	A	0.412249	0.490072	0.40117
chrA08-213028	chrA08	213028	T	A	0.412249	0.490072	0.40117
chrA08-213065	chrA08	213065	C	T	0.375851	0.46815	0.422952
chrA08-213452	chrA08	213452	T	A	0.376304	0.47078	0.424987
chrA08-213825	chrA08	213825	G	A	-0.00242538	0.481472	0.995985
chrA08-213944	chrA08	213944	T	A	0.466544	0.535876	0.384934
chrA08-213945	chrA08	213945	C	G	0.466544	0.535876	0.384934
chrA08-214208	chrA08	214208	A	G	-0.00841072	0.439966	0.984766
chrA08-214273	chrA08	214273	C	G	0.0706611	0.433748	0.870744
chrA08-214428	chrA08	214428	T	G	0.250855	0.516367	0.627599
chrA08-214461	chrA08	214461	T	A	0.242959	0.429507	0.572208
chrA08-215040	chrA08	215040	G	A	-0.765252	0.641212	0.23401
chrA08-215046	chrA08	215046	T	G	-0.0352765	0.512955	0.945236
chrA08-215284	chrA08	215284	T	A	0.149554	0.449017	0.739406
chrA08-215309	chrA08	215309	A	G	0.153943	0.42769	0.719245
chrA08-215314	chrA08	215314	A	G	0.153943	0.42769	0.719245
chrA08-215346	chrA08	215346	C	G	0.153943	0.42769	0.719245
chrA08-215450	chrA08	215450	C	G	0.291569	0.427985	0.49644
chrA08-215497	chrA08	215497	C	G	0.433634	0.436506	0.321622
chrA08-215533	chrA08	215533	C	T	0.32326	0.481785	0.502965
chrA08-215538	chrA08	215538	C	G	0.32326	0.481785	0.502965
chrA08-215545	chrA08	215545	A	C	0.329951	0.492536	0.503639
chrA08-215603	chrA08	215603	G	A	0.0491341	0.435916	0.910362
chrA08-215609	chrA08	215609	G	C	0.109366	0.445929	0.806493
chrA08-216200	chrA08	216200	A	C	0.107525	0.434137	0.804621
chrA08-216325	chrA08	216325	T	A	0.122277	0.427588	0.775177
chrA08-216388	chrA08	216388	C	A	0.183442	0.671454	0.784961
chrA08-216397	chrA08	216397	T	C	0.103509	0.666149	0.876664
chrA08-216429	chrA08	216429	T	C	0.126703	0.429236	0.76814
chrA08-216456	chrA08	216456	C	A	-0.362868	0.626822	0.563262
chrA08-216510	chrA08	216510	G	C	0.213426	0.704955	0.762372
chrA08-216977	chrA08	216977	A	T	0.0906434	0.508947	0.858812
chrA08-217099	chrA08	217099	A	G	0.238402	0.47565	0.616734
chrA08-217893	chrA08	217893	T	C	0.262773	0.522678	0.615659
chrA08-217955	chrA08	217955	C	T	0.205369	0.436762	0.638683
chrA08-217972	chrA08	217972	G	A	0.205369	0.436762	0.638683
chrA08-218153	chrA08	218153	T	C	-0.0559813	0.433932	0.897471
chrA08-218330	chrA08	218330	T	C	0.0675254	0.444554	0.879412
chrA08-218359	chrA08	218359	A	G	0.104099	0.418456	0.803776
chrA08-218581	chrA08	218581	C	A	-0.198353	0.457122	0.664784
chrA08-218584	chrA08	218584	A	T	-0.14224	0.468964	0.761949
chrA08-218653	chrA08	218653	G	A	-0.0142063	0.450914	0.974896
chrA08-218707	chrA08	218707	G	A	0.052121	0.436423	0.905048
chrA08-218744	chrA08	218744	C	G	0.0133595	0.444991	0.976077
chrA08-218781	chrA08	218781	G	A	0.0921918	0.455656	0.839852
chrA08-218823	chrA08	218823	T	A	0.052121	0.436423	0.905048
chrA08-218941	chrA08	218941	A	G	0.157482	0.456435	0.730412
chrA08-220088	chrA08	220088	T	G	0.104323	0.454474	0.818662
chrA08-220107	chrA08	220107	T	C	0.0399694	0.44368	0.928303
chrA08-220120	chrA08	220120	G	A	0.104323	0.454474	0.818662
chrA08-220122	chrA08	220122	A	G	0.104323	0.454474	0.818662
chrA08-220137	chrA08	220137	A	G	-0.0669999	0.417177	0.872557
chrA08-220179	chrA08	220179	T	A	0.0262889	0.44553	0.953002
chrA08-220193	chrA08	220193	G	A	0.120727	0.415785	0.771822
chrA08-220308	chrA08	220308	T	C	0.114847	0.44663	0.797316
chrA08-220339	chrA08	220339	G	C	0.0466272	0.441435	0.915977
chrA08-220699	chrA08	220699	C	T	0.00103308	0.43933	0.998126
chrA08-220710	chrA08	220710	G	C	-0.00216435	0.445927	0.996132
chrA08-220728	chrA08	220728	A	G	0.0114991	0.448661	0.979576
chrA08-220781	chrA08	220781	A	T	-0.0481576	0.458877	0.916516
chrA08-221471	chrA08	221471	C	G	0.0500107	0.511066	0.922138
chrA08-221515	chrA08	221515	T	C	0.319294	0.472789	0.500185
chrA08-221634	chrA08	221634	A	G	0.245481	0.443288	0.58031
chrA08-222907	chrA08	222907	G	C	-0.122453	0.527353	0.816602
chrA08-223058	chrA08	223058	T	C	0.301783	0.538713	0.575931
chrA08-223197	chrA08	223197	G	C	0.0189967	0.406458	0.962766
chrA08-223198	chrA08	223198	T	A	0.0189967	0.406458	0.962766
chrA08-223213	chrA08	223213	A	G	0.162461	0.496058	0.743605
chrA08-223239	chrA08	223239	G	T	0.170497	0.417827	0.683638
chrA08-223269	chrA08	223269	A	G	0.135243	0.507228	0.790009
chrA08-223388	chrA08	223388	C	T	0.262655	0.491408	0.593551
chrA08-223543	chrA08	223543	C	A	0.0305485	0.497178	0.951063
chrA08-223575	chrA08	223575	A	C	0.241051	0.517579	0.641881
chrA08-223741	chrA08	223741	A	C	0.0980608	0.506787	0.846754
chrA08-223743	chrA08	223743	A	C	0.0980608	0.506787	0.846754
chrA08-224054	chrA08	224054	C	T	0.573998	0.451946	0.205436
chrA08-224073	chrA08	224073	A	T	0.658233	0.464516	0.157922
chrA08-224288	chrA08	224288	A	G	-0.0898457	0.580601	0.877167
chrA08-225023	chrA08	225023	G	A	1.2638	0.687346	0.0673432
chrA08-225062	chrA08	225062	A	C	0.122884	0.632424	0.846119
chrA08-225084	chrA08	225084	T	A	-0.475748	0.521678	0.362813
chrA08-225102	chrA08	225102	T	A	-0.163987	0.541613	0.762354
chrA08-225143	chrA08	225143	T	A	-0.0697193	0.48323	0.885416
chrA08-225191	chrA08	225191	T	C	0.482326	0.447587	0.282414
chrA08-225406	chrA08	225406	T	C	0.432733	0.53919	0.423115
chrA08-225417	chrA08	225417	T	A	0.297022	0.526405	0.573175
chrA08-225490	chrA08	225490	A	G	0.444057	0.735739	0.546778
chrA08-225495	chrA08	225495	T	G	0.634153	0.746828	0.396754
chrA08-225507	chrA08	225507	T	A	0.823472	0.775047	0.28921
chrA08-225519	chrA08	225519	A	G	-0.0275728	0.613426	0.96419
chrA08-225588	chrA08	225588	T	A	0.199935	0.44743	0.655432
chrA08-225608	chrA08	225608	T	G	0.218077	0.488277	0.655595
chrA08-225625	chrA08	225625	C	T	0.104769	0.549325	0.848922
chrA08-225810	chrA08	225810	A	T	-0.0242632	0.39212	0.950718
chrA08-225822	chrA08	225822	C	G	-0.549729	0.919608	0.550611
chrA08-225830	chrA08	225830	A	G	0.0149283	0.395724	0.969943
chrA08-225863	chrA08	225863	T	C	-0.409396	0.858476	0.633927
chrA08-225887	chrA08	225887	A	G	-0.352578	0.803835	0.661378
chrA08-225946	chrA08	225946	T	G	0.0637664	0.541651	0.906395
chrA08-226050	chrA08	226050	C	T	-0.328291	0.412961	0.42751
chrA08-226409	chrA08	226409	T	A	0.0562438	0.537044	0.916689
chrA08-226434	chrA08	226434	C	A	-0.0419881	0.436981	0.923541
chrA08-226439	chrA08	226439	C	T	-0.0958947	0.428641	0.823189
chrA08-226722	chrA08	226722	A	G	-1.27673	0.917881	0.165677
chrA08-226733	chrA08	226733	T	G	0.0472228	0.571294	0.934199
chrA08-226774	chrA08	226774	G	A	0.0587829	0.418629	0.888462
chrA08-226850	chrA08	226850	G	C	-0.393327	0.675813	0.561173
chrA08-226982	chrA08	226982	A	T	-0.0949157	0.61379	0.877251
chrA08-227008	chrA08	227008	G	A	0.285375	0.612006	0.641477
chrA08-227019	chrA08	227019	C	G	0.0837244	0.600573	0.889259
chrA08-227039	chrA08	227039	T	C	0.0390775	0.592986	0.947519
chrA08-227226	chrA08	227226	A	C	0.0191871	0.523064	0.970772
chrA08-227818	chrA08	227818	T	G	0.0592253	0.498101	0.905464
chrA08-228012	chrA08	228012	C	T	0.157815	0.465824	0.735101
chrA08-228147	chrA08	228147	T	C	0.137115	0.485128	0.777727
chrA08-228235	chrA08	228235	C	G	-0.0446418	0.497467	0.928579
chrA08-228270	chrA08	228270	C	T	-0.0227446	0.520483	0.965185
chrA08-229024	chrA08	229024	G	T	-0.0304984	0.493569	0.950786
chrA08-229055	chrA08	229055	G	C	1.90747	0.728013	0.00941709
chrA08-229099	chrA08	229099	A	G	0.480257	0.80199	0.549916
chrA08-229100	chrA08	229100	G	A	0.480257	0.80199	0.549916
chrA08-229129	chrA08	229129	A	G	1.23686	0.712753	0.0841145
chrA08-229133	chrA08	229133	C	T	-0.37929	0.722722	0.600258
chrA08-229161	chrA08	229161	G	A	0.794242	0.937043	0.397601
chrA08-229228	chrA08	229228	G	A	1.19631	0.755737	0.114897
chrA08-229274	chrA08	229274	T	A	0.103886	0.650486	0.873263
chrA08-229322	chrA08	229322	T	A	0.0532791	0.824019	0.948507
chrA08-229357	chrA08	229357	A	G	-0.725153	0.905697	0.424213
chrA08-229381	chrA08	229381	G	A	-0.580714	0.604879	0.338109
chrA08-229384	chrA08	229384	T	G	-0.699328	0.775365	0.368102
chrA08-230203	chrA08	230203	T	C	1.36996	0.635442	0.0322012
chrA08-230210	chrA08	230210	A	G	1.36996	0.635442	0.0322012
chrA08-230226	chrA08	230226	A	G	0.700022	0.401039	0.0823231
chrA08-230274	chrA08	230274	T	C	0.935298	0.631514	0.14006
chrA08-230305	chrA08	230305	C	A	0.18747	0.497852	0.706873
chrA08-230306	chrA08	230306	T	C	0.708475	0.69191	0.307014
chrA08-230352	chrA08	230352	A	C	0.703843	0.822924	0.39334
chrA08-230649	chrA08	230649	G	A	-0.181698	0.691966	0.793124
chrA08-230683	chrA08	230683	C	G	-0.837829	0.699311	0.232206
chrA08-230786	chrA08	230786	A	T	-0.223926	0.688142	0.74519
chrA08-230801	chrA08	230801	A	T	-0.512954	0.733152	0.484899
chrA08-230812	chrA08	230812	T	A	-0.104616	0.529492	0.843562
chrA08-230895	chrA08	230895	T	G	-0.0831749	0.445606	0.852107
chrA08-230986	chrA08	230986	T	C	0.101305	0.501296	0.840041
chrA08-231005	chrA08	231005	C	T	0.0379551	0.514044	0.941209
chrA08-231006	chrA08	231006	A	T	0.0379551	0.514044	0.941209
chrA08-231025	chrA08	231025	A	G	0.0379551	0.514044	0.941209
chrA08-231037	chrA08	231037	T	C	0.0379551	0.514044	0.941209
chrA08-231069	chrA08	231069	G	A	0.165959	0.517133	0.748581
chrA08-231088	chrA08	231088	T	C	0.165959	0.517133	0.748581
chrA08-231995	chrA08	231995	A	T	0.170535	0.48326	0.724521
chrA08-232029	chrA08	232029	G	A	0.230327	0.47172	0.625856
chrA08-232250	chrA08	232250	G	C	0.0267216	0.568575	0.962559
chrA08-232581	chrA08	232581	A	G	0.10904	0.517044	0.833171
chrA08-232641	chrA08	232641	T	A	0.101306	0.48427	0.834495
chrA08-232818	chrA08	232818	C	T	0.105926	0.463482	0.819441
chrA08-232825	chrA08	232825	G	C	0.22619	0.472352	0.632525
chrA08-232889	chrA08	232889	A	C	0.105926	0.463482	0.819441
chrA08-233132	chrA08	233132	T	A	-0.0646082	0.4651	0.889649
chrA08-233134	chrA08	233134	T	A	-0.0646082	0.4651	0.889649
chrA08-233150	chrA08	233150	T	G	0.0202155	0.480909	0.966509
chrA08-233231	chrA08	233231	T	A	0.182638	0.469631	0.697737
chrA08-233255	chrA08	233255	T	G	0.254231	0.496178	0.608912
chrA08-233284	chrA08	233284	T	C	0.197451	0.508967	0.69844
chrA08-233319	chrA08	233319	T	C	0.0880429	0.554035	0.873887
chrA08-233864	chrA08	233864	T	G	0.0458214	0.482633	0.92445
chrA08-233906	chrA08	233906	A	G	0.211334	0.517673	0.683504
chrA08-233953	chrA08	233953	G	T	0.294961	0.494261	0.551288
chrA08-234107	chrA08	234107	A	G	0.176839	0.473961	0.709436
chrA08-234399	chrA08	234399	A	C	0.218539	0.49247	0.657661
chrA08-234991	chrA08	234991	A	G	-0.103589	0.490611	0.832975
chrA08-235151	chrA08	235151	C	A	-0.00999819	0.447496	0.982195
chrA08-235387	chrA08	235387	C	A	0.320036	0.461113	0.4884
chrA08-235480	chrA08	235480	G	A	0.0771295	0.525856	0.883527
chrA08-235611	chrA08	235611	G	T	0.024452	0.520942	0.962606
chrA08-235718	chrA08	235718	C	A	-0.125156	0.436878	0.774788
chrA08-236064	chrA08	236064	C	G	-0.0578152	0.443083	0.896306
chrA08-236085	chrA08	236085	C	T	-0.0485097	0.520822	0.925878
chrA08-236087	chrA08	236087	T	G	-0.0119944	0.445064	0.978525
chrA08-236168	chrA08	236168	G	A	-0.0447314	0.419914	0.915265
chrA08-236175	chrA08	236175	C	T	-0.00598246	0.509706	0.990646
chrA08-236412	chrA08	236412	G	A	-0.145279	0.5469	0.79077
chrA08-236836	chrA08	236836	A	G	0.0101721	0.560529	0.985538
chrA08-236925	chrA08	236925	G	A	0.0425184	0.538102	0.937094
chrA08-237097	chrA08	237097	A	T	0.148125	0.54141	0.784662
chrA08-237165	chrA08	237165	C	A	0.0725453	0.520392	0.88926
chrA08-237198	chrA08	237198	T	A	0.130457	0.551806	0.813334
chrA08-237544	chrA08	237544	C	T	-0.0769507	0.434461	0.859583
chrA08-237951	chrA08	237951	G	A	0.0531312	0.454832	0.907116
chrA08-238202	chrA08	238202	C	G	-0.0695778	0.456959	0.879123
chrA08-238243	chrA08	238243	C	A	-0.0417726	0.444919	0.925285
chrA08-238375	chrA08	238375	T	C	0.0771295	0.525856	0.883527
chrA08-238413	chrA08	238413	A	T	-0.20606	0.577209	0.721447
chrA08-238494	chrA08	238494	A	T	0.0264687	0.523494	0.959722
chrA08-242479	chrA08	242479	G	A	-0.170797	0.550815	0.7568
chrA08-243115	chrA08	243115	A	G	-0.0458449	0.45817	0.920389
chrA08-243392	chrA08	243392	C	T	0.203696	0.455942	0.6555
chrA08-243542	chrA08	243542	T	G	-0.140084	0.459036	0.760532
chrA08-243545	chrA08	243545	G	T	-0.140084	0.459036	0.760532
chrA08-243653	chrA08	243653	C	T	0.383825	0.493999	0.438027
chrA08-243708	chrA08	243708	T	A	-0.0359353	0.443253	0.93546
chrA08-243977	chrA08	243977	A	T	-0.134718	0.446247	0.763027
chrA08-244100	chrA08	244100	A	G	0.097398	0.450948	0.829204
chrA08-244163	chrA08	244163	C	T	-0.032207	0.442921	0.9421
chrA08-244390	chrA08	244390	C	G	0.00681744	0.44668	0.987837
chrA08-244474	chrA08	244474	G	C	-0.0989191	0.449571	0.826056
chrA08-244611	chrA08	244611	T	C	-0.0832214	0.444269	0.851585
chrA08-245128	chrA08	245128	A	T	0.0015556	0.444156	0.997209
chrA08-245347	chrA08	245347	T	A	-0.0264266	0.436546	0.951785
chrA08-245533	chrA08	245533	A	C	-0.0222574	0.456024	0.961118
chrA08-245575	chrA08	245575	T	C	-0.00919024	0.447227	0.983624
chrA08-245637	chrA08	245637	A	C	0.0635219	0.540009	0.90647
chrA08-245656	chrA08	245656	T	C	0.0635219	0.540009	0.90647
chrA08-245792	chrA08	245792	G	A	0.0771295	0.525856	0.883527
chrA08-245844	chrA08	245844	G	A	0.0465245	0.544809	0.932026
chrA08-245895	chrA08	245895	C	T	0.148125	0.54141	0.784662
chrA08-248346	chrA08	248346	G	A	0.0771295	0.525856	0.883527
chrA08-248608	chrA08	248608	A	G	-0.0261683	0.440112	0.952642
chrA08-249145	chrA08	249145	T	G	0.121996	0.44532	0.784385
chrA08-249326	chrA08	249326	T	C	0.0183082	0.438424	0.966729
chrA08-249331	chrA08	249331	A	C	0.0183082	0.438424	0.966729
chrA08-249501	chrA08	249501	A	G	0.0870181	0.443109	0.844498
chrA08-250205	chrA08	250205	G	A	0.0771295	0.525856	0.883527
chrA08-250221	chrA08	250221	C	A	0.0771295	0.525856	0.883527
chrA08-250248	chrA08	250248	T	C	-0.0545448	0.44212	0.901929
chrA08-250265	chrA08	250265	G	A	-0.0869431	0.538097	0.871792
chrA08-250336	chrA08	250336	C	T	0.148125	0.54141	0.784662
chrA08-250344	chrA08	250344	G	T	0.148125	0.54141	0.784662
chrA08-250366	chrA08	250366	C	T	-0.0573544	0.443206	0.897156
chrA08-250481	chrA08	250481	C	T	0.00469342	0.452712	0.991738
chrA08-250545	chrA08	250545	A	G	0.0325765	0.446695	0.941931
chrA08-250635	chrA08	250635	G	C	0.107276	0.469258	0.819391
chrA08-250893	chrA08	250893	T	C	-0.0282464	0.460064	0.9511
chrA08-250902	chrA08	250902	G	C	-0.0282464	0.460064	0.9511
chrA08-250911	chrA08	250911	A	T	-0.0282464	0.460064	0.9511
chrA08-251450	chrA08	251450	A	C	-0.138652	0.551315	0.801673
chrA08-251974	chrA08	251974	G	A	1.16268	0.846131	0.170837
chrA08-252013	chrA08	252013	T	C	0.479184	0.780371	0.539834
chrA08-252024	chrA08	252024	A	C	0.108062	0.433527	0.803396
chrA08-252027	chrA08	252027	A	G	0.286505	0.798332	0.720037
chrA08-252060	chrA08	252060	T	A	0.377637	0.778178	0.627969
chrA08-252082	chrA08	252082	A	G	0.410378	0.868342	0.636978
chrA08-252121	chrA08	252121	C	T	0.0173934	0.456047	0.969612
chrA08-252129	chrA08	252129	C	A	-0.270696	0.715012	0.705366
chrA08-252144	chrA08	252144	A	G	-0.384444	0.609336	0.52876
chrA08-252178	chrA08	252178	A	T	-0.385676	0.561646	0.49302
chrA08-252208	chrA08	252208	A	G	-0.394435	0.513024	0.44283
chrA08-252209	chrA08	252209	G	A	-0.394435	0.513024	0.44283
chrA08-252250	chrA08	252250	A	G	-0.218972	0.478295	0.647546
chrA08-252796	chrA08	252796	G	A	-0.519097	0.64046	0.418546
chrA08-252812	chrA08	252812	A	T	-0.951558	0.500795	0.0587589
chrA08-252882	chrA08	252882	T	A	-1.1344	0.603963	0.0616979
chrA08-252896	chrA08	252896	C	A	-0.446671	0.402953	0.268887
chrA08-253002	chrA08	253002	T	C	-0.0862595	0.420354	0.837605
chrA08-253022	chrA08	253022	C	T	-0.142224	0.408981	0.728367
chrA08-253172	chrA08	253172	T	C	0.0293906	0.475322	0.950753
chrA08-253180	chrA08	253180	G	A	-0.00340695	0.468009	0.994198
chrA08-253225	chrA08	253225	A	G	0.0647275	0.475403	0.891828
chrA08-253302	chrA08	253302	A	T	-0.216185	0.556857	0.698235
chrA08-253335	chrA08	253335	A	G	-0.286297	0.544157	0.599341
chrA08-253389	chrA08	253389	C	T	-0.0193426	0.408592	0.962286
chrA08-253645	chrA08	253645	C	T	-0.145084	0.459121	0.752307
chrA08-253661	chrA08	253661	C	T	-0.0838775	0.466098	0.857356
chrA08-253930	chrA08	253930	A	G	-0.20491	0.410962	0.618564
chrA08-253996	chrA08	253996	G	T	-0.202248	0.499028	0.685672
chrA08-254026	chrA08	254026	C	T	-0.162341	0.467123	0.72853
chrA08-254189	chrA08	254189	G	A	-0.509545	0.486692	0.296296
chrA08-254233	chrA08	254233	A	C	-0.141394	0.415261	0.733817
chrA08-254844	chrA08	254844	T	C	-0.329225	0.407128	0.419609
chrA08-254847	chrA08	254847	C	T	-0.114272	0.463824	0.805631
chrA08-254910	chrA08	254910	C	T	-0.0508409	0.467797	0.913557
chrA08-255130	chrA08	255130	A	C	-0.0269905	0.475874	0.954823
chrA08-255181	chrA08	255181	G	A	-0.0930212	0.402655	0.817519
chrA08-255211	chrA08	255211	T	C	-0.0452914	0.408292	0.911776
chrA08-255645	chrA08	255645	T	A	-0.0822168	0.414279	0.842875
chrA08-256729	chrA08	256729	C	T	-0.104469	0.483045	0.828981
chrA08-256775	chrA08	256775	T	A	-0.166977	0.484705	0.730814
chrA08-256999	chrA08	256999	A	T	-0.510008	0.472367	0.281492
chrA08-258335	chrA08	258335	C	A	-0.00264773	0.410324	0.994857
chrA08-259240	chrA08	259240	G	A	0.0483944	0.41618	0.907537
chrA08-260383	chrA08	260383	C	T	0.0517045	0.445618	0.907738
chrA08-261985	chrA08	261985	T	C	-0.17689	0.489704	0.718291
chrA08-262044	chrA08	262044	C	T	-0.171758	0.491554	0.727117
chrA08-262142	chrA08	262142	G	A	-0.107683	0.408373	0.792274
chrA08-262294	chrA08	262294	C	T	-0.236755	0.516224	0.646965
chrA08-262297	chrA08	262297	C	T	-0.236755	0.516224	0.646965
chrA08-262701	chrA08	262701	C	T	0.047185	0.548812	0.931565
chrA08-262734	chrA08	262734	C	A	-0.083329	0.535456	0.876477
chrA08-263086	chrA08	263086	A	G	-0.33671	0.49698	0.49881
chrA08-263367	chrA08	263367	G	A	-0.819244	0.583592	0.161822
chrA08-263781	chrA08	263781	C	T	-0.682536	0.550257	0.216181
chrA08-263895	chrA08	263895	G	A	-0.227571	0.411953	0.581235
chrA08-263928	chrA08	263928	C	T	0.126538	0.495441	0.798654
chrA08-264098	chrA08	264098	G	C	-0.350567	0.629155	0.577968
chrA08-266315	chrA08	266315	C	T	-0.667898	0.647411	0.303398
chrA08-266818	chrA08	266818	A	C	-0.113172	0.515308	0.826376
chrA08-266829	chrA08	266829	A	C	-0.113172	0.515308	0.826376
chrA08-267314	chrA08	267314	G	A	-0.0457163	0.513379	0.929125
chrA08-267540	chrA08	267540	G	A	0.0272844	0.515535	0.957841
chrA08-268056	chrA08	268056	C	T	0.352732	0.438878	0.422451
chrA08-268102	chrA08	268102	A	C	0.0668209	0.512934	0.896473
chrA08-268350	chrA08	268350	C	T	0.158682	0.522711	0.761746
chrA08-268459	chrA08	268459	A	G	-0.105852	0.552038	0.84812
chrA08-268525	chrA08	268525	A	C	-0.0523357	0.408917	0.89828
chrA08-268552	chrA08	268552	T	G	0.0543712	0.521119	0.917
chrA08-269028	chrA08	269028	T	C	-0.0344402	0.527874	0.948041
chrA08-269029	chrA08	269029	G	A	-0.0344402	0.527874	0.948041
chrA08-269069	chrA08	269069	T	A	-0.0383202	0.508919	0.940048
chrA08-269093	chrA08	269093	C	T	-0.0627818	0.51497	0.903081
chrA08-269714	chrA08	269714	A	G	0.0422688	0.534155	0.937001
chrA08-269747	chrA08	269747	T	C	0.00257365	0.532155	0.996146
chrA08-269817	chrA08	269817	G	T	-0.0284526	0.5275	0.957034
chrA08-269878	chrA08	269878	C	T	0.0734175	0.53928	0.891838
chrA08-270104	chrA08	270104	T	G	0.00324487	0.519844	0.995025
chrA08-270231	chrA08	270231	A	G	-0.0470776	0.532315	0.92961
chrA08-270291	chrA08	270291	C	T	-0.318354	0.55153	0.564395
chrA08-270321	chrA08	270321	T	C	-0.139851	0.54784	0.798754
chrA08-275446	chrA08	275446	T	C	-0.34443	0.552985	0.534039
chrA08-275569	chrA08	275569	T	C	0.0893488	0.577436	0.877176
chrA08-277384	chrA08	277384	T	C	-0.257182	0.511178	0.615398
chrA08-277605	chrA08	277605	C	T	0.0225061	0.51167	0.964957
chrA08-277624	chrA08	277624	C	A	-0.81391	0.637514	0.203087
chrA08-277648	chrA08	277648	T	G	-0.0654063	0.530061	0.901911
chrA08-277657	chrA08	277657	A	C	-0.0654063	0.530061	0.901911
chrA08-277682	chrA08	277682	A	G	-0.0654063	0.530061	0.901911
chrA08-281851	chrA08	281851	T	C	0.255808	0.511055	0.617201
chrA08-282806	chrA08	282806	A	G	0.103997	0.575761	0.856832
chrA08-282807	chrA08	282807	T	C	0.103997	0.575761	0.856832
chrA08-282890	chrA08	282890	G	A	-0.0733877	0.516822	0.887215
chrA08-282967	chrA08	282967	T	G	-0.714233	0.664686	0.283784
chrA08-282981	chrA08	282981	G	A	-0.475075	0.659505	0.472092
chrA08-282989	chrA08	282989	T	C	-0.170653	0.527058	0.746416
chrA08-283114	chrA08	283114	G	C	-0.874991	0.879455	0.320891
chrA08-283168	chrA08	283168	T	C	0.248797	0.54695	0.649654
chrA08-283199	chrA08	283199	A	C	0.396743	0.851784	0.641845
chrA08-283215	chrA08	283215	A	G	0.211975	0.874051	0.808608
chrA08-283296	chrA08	283296	G	A	-0.0737225	0.767802	0.923596
chrA08-284367	chrA08	284367	C	A	0.70326	0.738114	0.341772
chrA08-284387	chrA08	284387	T	A	0.433405	0.897732	0.629744
chrA08-284409	chrA08	284409	T	G	-0.234426	0.630679	0.71048
chrA08-284511	chrA08	284511	G	T	-0.273567	0.59875	0.648207
chrA08-284525	chrA08	284525	G	A	-0.273567	0.59875	0.648207
chrA08-284566	chrA08	284566	G	C	-0.139608	0.668385	0.834745
chrA08-284582	chrA08	284582	A	G	-0.226782	0.603306	0.707362
chrA08-284598	chrA08	284598	T	C	-0.163197	0.779156	0.834292
chrA08-284663	chrA08	284663	T	C	0.681067	0.702864	0.333639
chrA08-284684	chrA08	284684	G	A	0.964927	0.742814	0.19533
chrA08-284702	chrA08	284702	T	C	1.63804	0.80039	0.041919
chrA08-284723	chrA08	284723	A	G	0.930484	0.843043	0.270949
chrA08-284980	chrA08	284980	C	T	-0.0315546	0.571583	0.956026
chrA08-285022	chrA08	285022	A	T	-0.0315546	0.571583	0.956026
chrA08-285194	chrA08	285194	C	A	0.298301	0.792915	0.707133
chrA08-285230	chrA08	285230	G	A	0.0113655	0.573053	0.984195
chrA08-285395	chrA08	285395	G	C	0.195921	0.455945	0.667842
chrA08-285400	chrA08	285400	C	A	0.195921	0.455945	0.667842
chrA08-285483	chrA08	285483	T	A	0.112164	0.509541	0.825981
chrA08-285542	chrA08	285542	C	A	0.0786898	0.520013	0.879863
chrA08-285554	chrA08	285554	G	A	0.562968	0.803365	0.484209
chrA08-285571	chrA08	285571	C	T	0.454551	0.791919	0.566576
chrA08-285579	chrA08	285579	T	C	0.529964	0.803867	0.510429
chrA08-285597	chrA08	285597	A	G	0.434974	0.794137	0.584444
chrA08-285598	chrA08	285598	C	T	0.30022	0.734772	0.683247
chrA08-285681	chrA08	285681	C	G	-0.207523	0.718153	0.772884
chrA08-285692	chrA08	285692	A	T	-0.207523	0.718153	0.772884
chrA08-286558	chrA08	286558	C	A	0.138584	0.558582	0.804293
chrA08-286566	chrA08	286566	G	C	0.207439	0.539266	0.700863
chrA08-286650	chrA08	286650	T	C	-0.00687371	0.527453	0.989614
chrA08-286823	chrA08	286823	A	C	0.2352	0.567585	0.679004
chrA08-288117	chrA08	288117	T	C	0.0286333	0.322098	0.929247
chrA08-288170	chrA08	288170	C	T	0.0842947	0.361209	0.815697
chrA08-288709	chrA08	288709	T	A	0.0105271	0.355318	0.976392
chrA08-288777	chrA08	288777	G	A	0.00190861	0.35435	0.995707
chrA08-288819	chrA08	288819	G	T	0.161081	0.320622	0.615899
chrA08-288843	chrA08	288843	C	T	0.37901	0.526601	0.472474
chrA08-288852	chrA08	288852	T	A	0.451221	0.551735	0.414364
chrA08-290169	chrA08	290169	A	G	-0.845344	0.559723	0.132438
chrA08-290688	chrA08	290688	T	G	0.495641	0.59383	0.404841
chrA08-290817	chrA08	290817	T	C	0.188892	0.575165	0.742919
chrA08-290871	chrA08	290871	A	C	-0.25418	0.536656	0.636239
chrA08-290960	chrA08	290960	C	G	0.408481	0.492266	0.407573
chrA08-291242	chrA08	291242	G	C	-0.375421	0.816151	0.645988
chrA08-291276	chrA08	291276	G	T	0.166887	0.469793	0.722762
chrA08-291336	chrA08	291336	A	G	0.553734	0.816485	0.498379
chrA08-291373	chrA08	291373	A	T	0.338544	0.532871	0.525895
chrA08-291393	chrA08	291393	G	C	0.399919	0.779887	0.608624
chrA08-291400	chrA08	291400	A	G	0.0951582	0.787094	0.903885
chrA08-291412	chrA08	291412	C	T	0.27815	0.792021	0.725789
chrA08-291429	chrA08	291429	C	T	0.0761839	0.564243	0.892723
chrA08-291484	chrA08	291484	G	C	0.00120878	0.671982	0.998566
chrA08-291523	chrA08	291523	A	G	-0.682698	0.622318	0.273857
chrA08-291555	chrA08	291555	T	A	0.0183218	0.330064	0.955784
chrA08-291565	chrA08	291565	T	A	-0.0930673	0.384132	0.808795
chrA08-291608	chrA08	291608	A	C	0.28545	0.806511	0.723737
chrA08-291659	chrA08	291659	T	A	0.37801	0.645611	0.558821
chrA08-291690	chrA08	291690	C	T	0.324347	0.641503	0.613652
chrA08-291716	chrA08	291716	G	C	-0.445049	0.669375	0.506845
chrA08-291720	chrA08	291720	A	G	-0.809162	0.853582	0.344214
chrA08-291759	chrA08	291759	T	G	0.146244	0.47113	0.756548
chrA08-291871	chrA08	291871	T	C	0.374834	0.61192	0.540819
chrA08-291877	chrA08	291877	T	C	0.436263	0.932069	0.640217
chrA08-291892	chrA08	291892	G	A	0.131424	0.632069	0.835483
chrA08-292163	chrA08	292163	G	A	0.059126	0.485153	0.903115
chrA08-292250	chrA08	292250	A	T	0.081828	0.313743	0.794487
chrA08-292288	chrA08	292288	T	A	-0.124457	0.596653	0.834965
chrA08-292367	chrA08	292367	C	A	-0.266382	0.500554	0.595155
chrA08-292433	chrA08	292433	A	C	0.433826	0.57909	0.454585
chrA08-292473	chrA08	292473	C	A	0.178392	0.539656	0.741294
chrA08-292486	chrA08	292486	C	T	0.178392	0.539656	0.741294
chrA08-292873	chrA08	292873	C	T	0.00621939	0.520628	0.99048
chrA08-292942	chrA08	292942	C	T	1.49754	0.817937	0.0685036
chrA08-292954	chrA08	292954	C	T	0.977612	0.629774	0.122056
chrA08-293500	chrA08	293500	A	C	-0.0350432	0.565268	0.950625
chrA08-293851	chrA08	293851	T	C	0.168324	0.350544	0.631588
chrA08-294891	chrA08	294891	G	A	0.158042	0.359246	0.660432
chrA08-296084	chrA08	296084	C	T	-0.508987	0.674075	0.451022
chrA08-297225	chrA08	297225	T	A	0.0706179	0.315467	0.823085
chrA08-299437	chrA08	299437	C	G	0.33925	0.511127	0.507575
chrA08-299549	chrA08	299549	G	C	0.564766	0.615854	0.360146
chrA08-300127	chrA08	300127	G	A	0.185898	0.341492	0.58675
chrA08-300377	chrA08	300377	C	T	0.162908	0.339957	0.632283
chrA08-300486	chrA08	300486	C	T	0.117838	0.331624	0.722687
chrA08-301197	chrA08	301197	T	C	0.15207	0.338778	0.653971
chrA08-301331	chrA08	301331	C	T	0.0979523	0.341195	0.774323
chrA08-301415	chrA08	301415	G	A	0.125494	0.338271	0.711012
chrA08-301469	chrA08	301469	A	G	0.0841988	0.339887	0.804583
chrA08-301541	chrA08	301541	T	C	0.0481267	0.338034	0.886919
chrA08-301556	chrA08	301556	G	A	0.276728	0.510481	0.588317
chrA08-301931	chrA08	301931	C	G	0.114489	0.330248	0.729174
chrA08-301956	chrA08	301956	C	G	0.0162889	0.343664	0.96224
chrA08-302225	chrA08	302225	C	T	0.0944518	0.341388	0.782299
chrA08-302245	chrA08	302245	T	G	0.127381	0.342083	0.709984
chrA08-302583	chrA08	302583	G	T	0.0126757	0.346946	0.97089
chrA08-302704	chrA08	302704	G	A	0.159073	0.342857	0.643145
chrA08-302711	chrA08	302711	G	C	0.131708	0.34312	0.701466
chrA08-302839	chrA08	302839	C	A	-0.0065893	0.328497	0.984015
chrA08-302871	chrA08	302871	T	C	0.145772	0.334306	0.663243
chrA08-302968	chrA08	302968	C	T	0.107704	0.33843	0.750607
chrA08-303056	chrA08	303056	C	T	0.0832412	0.339015	0.806274
chrA08-303199	chrA08	303199	C	T	0.0964912	0.349133	0.782526
chrA08-303218	chrA08	303218	A	G	0.102574	0.350427	0.770026
chrA08-303233	chrA08	303233	G	A	0.100682	0.347746	0.772457
chrA08-303394	chrA08	303394	A	C	0.220581	0.342593	0.520354
chrA08-303734	chrA08	303734	C	T	0.0204696	0.340673	0.952143
chrA08-303849	chrA08	303849	T	C	-0.0429136	0.332759	0.897507
chrA08-303854	chrA08	303854	A	G	-0.0429136	0.332759	0.897507
chrA08-303968	chrA08	303968	C	T	0.122657	0.342594	0.720677
chrA08-304241	chrA08	304241	C	T	0.129211	0.342089	0.706017
chrA08-304622	chrA08	304622	G	C	0.0509264	0.340875	0.881379
chrA08-304695	chrA08	304695	T	G	0.130623	0.338817	0.700227
chrA08-305172	chrA08	305172	A	T	0.0471079	0.344568	0.891383
chrA08-305243	chrA08	305243	G	A	0.0442091	0.345064	0.898175
chrA08-305439	chrA08	305439	T	C	0.156639	0.336796	0.64234
chrA08-305661	chrA08	305661	G	A	-0.0836154	0.341693	0.806915
chrA08-306611	chrA08	306611	T	C	0.0599749	0.346558	0.862768
chrA08-307417	chrA08	307417	C	A	0.19582	0.331167	0.554938
chrA08-307484	chrA08	307484	T	C	0.112504	0.336776	0.738659
chrA08-307528	chrA08	307528	T	C	-0.0699433	0.343578	0.83888
chrA08-307722	chrA08	307722	G	T	0.319889	0.331919	0.336252
chrA08-307731	chrA08	307731	A	G	0.318751	0.334209	0.341284
chrA08-307906	chrA08	307906	C	A	0.120401	0.343231	0.726091
chrA08-308173	chrA08	308173	C	T	0.160752	0.344297	0.641044
chrA08-308223	chrA08	308223	T	C	-0.0150754	0.341636	0.964844
chrA08-308953	chrA08	308953	C	A	0.311152	0.307732	0.313098
chrA08-309361	chrA08	309361	A	G	0.121915	0.340426	0.720602
chrA08-309420	chrA08	309420	T	C	0.233544	0.344624	0.498704
chrA08-309470	chrA08	309470	C	T	0.152677	0.341224	0.655007
chrA08-310227	chrA08	310227	C	T	0.188483	0.320864	0.557535
chrA08-310518	chrA08	310518	A	C	0.131773	0.317487	0.67852
chrA08-311510	chrA08	311510	A	G	0.246496	0.320935	0.443297
chrA08-312100	chrA08	312100	T	C	0.139227	0.312529	0.656416
chrA08-312214	chrA08	312214	C	G	0.413122	0.309681	0.183606
chrA08-312220	chrA08	312220	A	G	0.485728	0.334237	0.147613
chrA08-312764	chrA08	312764	G	C	0.209803	0.313671	0.5043
chrA08-312833	chrA08	312833	C	T	0.393895	0.31919	0.218533
chrA08-312873	chrA08	312873	T	C	0.477218	0.301398	0.114812
chrA08-312937	chrA08	312937	G	A	0.360965	0.341641	0.291897
chrA08-313856	chrA08	313856	T	A	0.138829	0.341003	0.684325
chrA08-313890	chrA08	313890	C	T	0.12515	0.313569	0.690203
chrA08-314010	chrA08	314010	G	T	0.0550417	0.311556	0.859936
chrA08-314072	chrA08	314072	A	G	0.146549	0.328889	0.656343
chrA08-320925	chrA08	320925	A	G	-0.414804	0.685266	0.545607
chrA08-322396	chrA08	322396	C	G	0.19246	0.314249	0.54089
chrA08-322717	chrA08	322717	T	A	-0.193048	0.679752	0.776685
chrA08-322773	chrA08	322773	T	G	-0.242485	0.637125	0.703882
chrA08-322780	chrA08	322780	G	C	0.143346	0.327134	0.66169
chrA08-323077	chrA08	323077	C	T	-0.551473	0.804935	0.494009
chrA08-323104	chrA08	323104	A	G	-0.240362	0.714641	0.736943
chrA08-323124	chrA08	323124	T	A	0.244981	0.667023	0.713775
chrA08-323134	chrA08	323134	G	A	0.275288	0.512883	0.591998
chrA08-323151	chrA08	323151	T	C	-0.182718	0.631886	0.772735
chrA08-323211	chrA08	323211	G	A	-0.952578	0.561053	0.0909851
chrA08-323269	chrA08	323269	C	A	0.0455449	0.50465	0.928172
chrA08-323335	chrA08	323335	G	A	0.00442147	0.45688	0.992288
chrA08-323348	chrA08	323348	A	T	0.10425	0.475379	0.826625
chrA08-323514	chrA08	323514	C	G	0.365392	0.338384	0.281434
chrA08-324847	chrA08	324847	G	T	0.479754	0.329889	0.147325
chrA08-324873	chrA08	324873	C	A	0.357322	0.320568	0.266244
chrA08-324885	chrA08	324885	C	T	0.307711	0.322695	0.341373
chrA08-324888	chrA08	324888	G	C	0.307711	0.322695	0.341373
chrA08-326431	chrA08	326431	G	A	0.157296	0.304039	0.605439
chrA08-326443	chrA08	326443	C	A	0.190224	0.303497	0.531472
chrA08-326461	chrA08	326461	G	A	0.208486	0.296196	0.48227
chrA08-326476	chrA08	326476	T	A	0.228904	0.302179	0.449572
chrA08-327678	chrA08	327678	A	G	0.577025	0.418685	0.169579
chrA08-331314	chrA08	331314	A	C	0.832479	0.459556	0.0714613
chrA08-333124	chrA08	333124	A	G	0.0107273	0.361921	0.976382
chrA08-337250	chrA08	337250	A	T	0.176575	0.315874	0.57674
chrA08-338805	chrA08	338805	T	A	0.33567	0.311903	0.283045
chrA08-338936	chrA08	338936	G	C	-0.139881	0.57646	0.808503
chrA08-339265	chrA08	339265	C	A	0.242689	0.331984	0.465559
chrA08-339270	chrA08	339270	C	A	0.290021	0.361241	0.42295
chrA08-339278	chrA08	339278	C	T	0.290021	0.361241	0.42295
chrA08-339378	chrA08	339378	C	G	0.103315	0.343968	0.76419
chrA08-340935	chrA08	340935	A	C	0.870914	0.413766	0.0364659
chrA08-341220	chrA08	341220	C	T	0.758059	0.373922	0.0438639
chrA08-344732	chrA08	344732	A	G	-0.0247772	0.562408	0.964901
chrA08-344757	chrA08	344757	C	T	-0.168906	0.542563	0.755865
chrA08-344779	chrA08	344779	C	T	-0.265168	0.54814	0.629049
chrA08-344785	chrA08	344785	A	T	-0.47304	0.549512	0.390287
chrA08-344878	chrA08	344878	G	T	-0.557574	0.529169	0.293213
chrA08-344891	chrA08	344891	A	G	-0.732711	0.529227	0.167643
chrA08-345010	chrA08	345010	G	A	0.424964	0.876421	0.628251
chrA08-345035	chrA08	345035	C	T	0.31315	0.91397	0.732214
chrA08-345041	chrA08	345041	C	T	-0.650753	0.655592	0.322011
chrA08-345078	chrA08	345078	A	G	-0.13736	0.929175	0.882615
chrA08-345082	chrA08	345082	G	A	-0.416293	0.733102	0.570728
chrA08-345113	chrA08	345113	T	C	0.20879	0.552383	0.705818
chrA08-345180	chrA08	345180	G	A	-0.585209	0.478447	0.222615
chrA08-345208	chrA08	345208	C	T	-0.536625	0.498216	0.282646
chrA08-345213	chrA08	345213	C	T	-0.496477	0.566423	0.38173
chrA08-345222	chrA08	345222	T	C	-0.946901	0.624971	0.131213
chrA08-345230	chrA08	345230	T	A	-1.03326	0.667432	0.123064
chrA08-347518	chrA08	347518	G	C	0.764141	0.702164	0.277696
chrA08-347557	chrA08	347557	C	G	-0.140239	0.564149	0.803919
chrA08-351564	chrA08	351564	G	A	0.590586	0.339919	0.0837436
chrA08-351759	chrA08	351759	A	G	0.100408	0.684577	0.883529
chrA08-355054	chrA08	355054	T	C	0.138449	0.766805	0.856888
chrA08-355098	chrA08	355098	A	T	0.236928	0.678439	0.727262
chrA08-355213	chrA08	355213	C	A	-0.257461	0.82425	0.755071
chrA08-355283	chrA08	355283	C	G	-0.244717	0.828362	0.767955
chrA08-355399	chrA08	355399	C	T	-0.272088	0.638959	0.670657
chrA08-355406	chrA08	355406	T	A	-0.233334	0.666095	0.726455
chrA08-355411	chrA08	355411	G	A	-0.155565	0.534212	0.771175
chrA08-355433	chrA08	355433	G	A	-0.360359	0.551249	0.513996
chrA08-355439	chrA08	355439	C	T	-0.450729	0.732703	0.5391
chrA08-355459	chrA08	355459	T	G	-0.579625	0.827644	0.484477
chrA08-355505	chrA08	355505	A	C	0.182179	0.841736	0.828856
chrA08-355715	chrA08	355715	G	T	0.339731	0.375221	0.366259
chrA08-355860	chrA08	355860	T	A	0.389226	0.79377	0.624385
chrA08-355879	chrA08	355879	G	A	0.0659582	0.708218	0.925885
chrA08-355889	chrA08	355889	T	G	0.0112939	0.719169	0.987485
chrA08-355913	chrA08	355913	C	T	-0.122272	0.769639	0.873921
chrA08-355927	chrA08	355927	T	A	0.128061	0.783917	0.870388
chrA08-356001	chrA08	356001	C	G	0.107282	0.549578	0.845414
chrA08-356031	chrA08	356031	G	A	0.0355894	0.652404	0.956547
chrA08-356041	chrA08	356041	C	T	0.0408322	0.64196	0.949343
chrA08-356047	chrA08	356047	T	A	0.344229	0.511713	0.501861
chrA08-356126	chrA08	356126	A	G	0.140698	0.64272	0.826928
chrA08-356150	chrA08	356150	A	T	0.107626	0.66869	0.872283
chrA08-356159	chrA08	356159	T	C	0.10326	0.678268	0.87914
chrA08-356175	chrA08	356175	C	G	0.0493176	0.546201	0.928139
chrA08-356189	chrA08	356189	A	G	0.0512335	0.580402	0.929742
chrA08-356190	chrA08	356190	T	C	-0.0857837	0.74506	0.908444
chrA08-356219	chrA08	356219	T	C	0.0805139	0.60621	0.894464
chrA08-356232	chrA08	356232	C	G	0.107264	0.575091	0.852216
chrA08-356243	chrA08	356243	G	A	-0.103652	0.574235	0.856926
chrA08-356246	chrA08	356246	G	A	-0.0018623	0.492256	0.996985
chrA08-356315	chrA08	356315	T	C	-0.115919	0.729884	0.873961
chrA08-356332	chrA08	356332	A	G	0.24835	0.633847	0.695583
chrA08-356334	chrA08	356334	A	C	-0.782149	0.827932	0.345872
chrA08-356343	chrA08	356343	A	G	0.38181	0.656725	0.56159
chrA08-356385	chrA08	356385	T	C	-0.721437	0.675164	0.286477
chrA08-356405	chrA08	356405	A	C	-1.1948	0.806578	0.139984
chrA08-356452	chrA08	356452	G	A	-1.41465	0.741767	0.0578367
chrA08-356483	chrA08	356483	T	G	-1.11664	0.68144	0.10275
chrA08-356489	chrA08	356489	G	A	-1.00286	0.794421	0.208178
chrA08-356501	chrA08	356501	G	T	-0.880957	0.817892	0.28264
chrA08-356504	chrA08	356504	T	C	-0.494171	0.705751	0.484556
chrA08-356534	chrA08	356534	T	C	-0.556587	0.82916	0.502772
chrA08-356570	chrA08	356570	C	G	-1.22555	0.732946	0.0959629
chrA08-356574	chrA08	356574	G	C	0.0248918	0.729506	0.972812
chrA08-356612	chrA08	356612	C	T	-0.477998	0.521187	0.360101
chrA08-356653	chrA08	356653	A	G	0.0888179	0.568882	0.876079
chrA08-356661	chrA08	356661	C	T	-0.202334	0.822532	0.805925
chrA08-356679	chrA08	356679	A	G	-0.153522	0.74684	0.837327
chrA08-356931	chrA08	356931	G	A	0.764998	0.356826	0.0331634
chrA08-356944	chrA08	356944	A	T	0.764998	0.356826	0.0331634
chrA08-356954	chrA08	356954	A	G	0.771283	0.353808	0.0303472
chrA08-357021	chrA08	357021	A	T	0.579203	0.342131	0.0919174
chrA08-357034	chrA08	357034	C	T	0.679826	0.35747	0.0585383
chrA08-357197	chrA08	357197	G	C	0.645474	0.356762	0.071808
chrA08-357267	chrA08	357267	A	T	0.585868	0.349696	0.0953169
chrA08-357372	chrA08	357372	G	T	0.620823	0.343552	0.0721493
chrA08-357535	chrA08	357535	T	C	0.61051	0.345713	0.0788244
chrA08-357591	chrA08	357591	T	A	0.624143	0.378466	0.10058
chrA08-358616	chrA08	358616	T	G	0.304389	0.524667	0.562417
chrA08-358648	chrA08	358648	G	A	0.692905	0.344042	0.0452539
chrA08-358744	chrA08	358744	T	G	0.0140049	0.780611	0.985703
chrA08-358769	chrA08	358769	C	A	-0.217729	0.552331	0.693824
chrA08-358780	chrA08	358780	T	A	0.414651	0.346866	0.23324
chrA08-358784	chrA08	358784	A	T	0.591775	0.327532	0.0721961
chrA08-359062	chrA08	359062	A	G	0.942337	0.371366	0.0118738
chrA08-359427	chrA08	359427	C	T	0.682931	0.372781	0.0683362
chrA08-359430	chrA08	359430	C	T	0.682931	0.372781	0.0683362
chrA08-359652	chrA08	359652	G	T	0.621845	0.366538	0.0912322
chrA08-359742	chrA08	359742	T	C	0.685686	0.366011	0.0623697
chrA08-359898	chrA08	359898	T	C	0.508067	0.36939	0.170432
chrA08-359901	chrA08	359901	G	T	0.508067	0.36939	0.170432
chrA08-360297	chrA08	360297	G	A	0.516118	0.363604	0.157216
chrA08-360303	chrA08	360303	A	C	0.516118	0.363604	0.157216
chrA08-364026	chrA08	364026	C	T	0.586915	0.452178	0.195687
chrA08-364534	chrA08	364534	A	G	-1.0339	0.761797	0.176146
chrA08-364538	chrA08	364538	A	G	-0.815749	0.746637	0.275808
chrA08-364552	chrA08	364552	G	A	-0.544065	0.752365	0.47038
chrA08-364594	chrA08	364594	A	T	-1.01968	0.784993	0.195345
chrA08-364600	chrA08	364600	G	A	-1.17621	0.787187	0.136591
chrA08-364866	chrA08	364866	A	C	0.680767	0.374764	0.0706829
chrA08-364909	chrA08	364909	T	C	-0.285467	0.798165	0.720953
chrA08-364933	chrA08	364933	A	C	-0.443736	0.7827	0.571353
chrA08-364969	chrA08	364969	A	G	-0.0718636	0.76328	0.925077
chrA08-364981	chrA08	364981	G	A	-0.126909	0.715959	0.859473
chrA08-365017	chrA08	365017	G	A	-0.242485	0.83948	0.772974
chrA08-365038	chrA08	365038	T	C	-0.481628	0.906052	0.595575
chrA08-365047	chrA08	365047	A	T	-0.487777	0.888288	0.583493
chrA08-365083	chrA08	365083	C	T	-0.124781	0.887505	0.88832
chrA08-365106	chrA08	365106	C	T	-0.454591	0.827673	0.583411
chrA08-365122	chrA08	365122	A	G	-0.194549	0.808665	0.81011
chrA08-365189	chrA08	365189	G	A	-0.222521	0.782757	0.776471
chrA08-365206	chrA08	365206	C	A	-0.415163	0.791096	0.600267
chrA08-365238	chrA08	365238	C	T	-0.136011	0.930353	0.883906
chrA08-365719	chrA08	365719	C	T	-0.897666	0.787359	0.255514
chrA08-365826	chrA08	365826	G	A	0.135823	0.735046	0.853574
chrA08-365903	chrA08	365903	T	C	0.526227	0.430358	0.222757
chrA08-365913	chrA08	365913	G	T	-0.455951	0.721739	0.528228
chrA08-365973	chrA08	365973	A	C	0.727452	0.399242	0.0698321
chrA08-366569	chrA08	366569	T	G	0.654107	0.364363	0.0740253
chrA08-366629	chrA08	366629	T	C	0.902059	0.4131	0.0300713
chrA08-367687	chrA08	367687	A	T	0.613937	0.371668	0.100026
chrA08-367710	chrA08	367710	C	G	0.600805	0.37117	0.106982
chrA08-367818	chrA08	367818	A	C	0.741693	0.368722	0.0455186
chrA08-367851	chrA08	367851	C	A	0.754358	0.375463	0.0457722
chrA08-367884	chrA08	367884	C	T	-0.949025	0.777384	0.223501
chrA08-367885	chrA08	367885	A	G	-0.753035	0.769397	0.328811
chrA08-367905	chrA08	367905	G	A	-0.555815	0.767407	0.469683
chrA08-367919	chrA08	367919	C	T	-0.382648	0.779401	0.623961
chrA08-367952	chrA08	367952	C	A	-0.824012	0.795293	0.301314
chrA08-368164	chrA08	368164	C	T	0.523527	0.383795	0.173968
chrA08-368492	chrA08	368492	T	C	0.586135	0.371391	0.115986
chrA08-368536	chrA08	368536	C	T	0.625565	0.365773	0.0886618
chrA08-369074	chrA08	369074	C	T	0.296884	0.368653	0.421524
chrA08-369256	chrA08	369256	T	A	0.0657191	0.738461	0.929169
chrA08-369304	chrA08	369304	A	G	-0.15363	0.698966	0.826238
chrA08-369319	chrA08	369319	T	C	0.612681	0.558404	0.273781
chrA08-369323	chrA08	369323	A	G	-0.271196	0.701223	0.699326
chrA08-369331	chrA08	369331	T	G	-0.131726	0.669625	0.844235
chrA08-369371	chrA08	369371	C	T	-0.324992	0.643061	0.613808
chrA08-369373	chrA08	369373	C	T	-0.324992	0.643061	0.613808
chrA08-369393	chrA08	369393	A	G	-0.573913	0.63284	0.365483
chrA08-369443	chrA08	369443	A	T	-0.429289	0.660327	0.516312
chrA08-369452	chrA08	369452	C	T	-0.044534	0.631512	0.943846
chrA08-369501	chrA08	369501	T	C	0.106097	0.6413	0.868753
chrA08-369535	chrA08	369535	A	G	-0.318923	0.650451	0.624413
chrA08-369626	chrA08	369626	G	A	-0.90535	0.710806	0.204147
chrA08-369627	chrA08	369627	T	A	0.495033	0.464296	0.287528
chrA08-369659	chrA08	369659	A	T	-0.543752	0.674297	0.420904
chrA08-369679	chrA08	369679	G	T	-0.972089	0.749725	0.196161
chrA08-369686	chrA08	369686	A	C	-0.979986	0.740898	0.18734
chrA08-369708	chrA08	369708	A	G	-0.508855	0.789214	0.519769
chrA08-369733	chrA08	369733	A	G	0.209922	0.630761	0.739604
chrA08-369764	chrA08	369764	A	C	-0.39956	0.71528	0.577011
chrA08-369809	chrA08	369809	A	G	1.2685	0.630738	0.0455597
chrA08-369874	chrA08	369874	C	A	-0.786677	0.625032	0.209533
chrA08-369930	chrA08	369930	A	T	1.62481	1.07158	0.130917
chrA08-369939	chrA08	369939	A	T	-0.592063	0.654914	0.36699
chrA08-369979	chrA08	369979	C	T	-0.596491	1.33321	0.655029
chrA08-369984	chrA08	369984	A	G	-0.563457	0.653678	0.389659
chrA08-370058	chrA08	370058	T	C	-0.119778	0.668448	0.857959
chrA08-370109	chrA08	370109	T	C	-0.670436	0.617639	0.278924
chrA08-370146	chrA08	370146	A	T	-0.0716385	0.606529	0.906089
chrA08-370214	chrA08	370214	A	T	-0.193396	0.641216	0.763243
chrA08-370218	chrA08	370218	G	A	-0.193396	0.641216	0.763243
chrA08-370290	chrA08	370290	C	A	-0.66256	0.611896	0.280111
chrA08-370292	chrA08	370292	A	G	0.117395	0.585397	0.841248
chrA08-370359	chrA08	370359	T	C	-0.403258	0.659482	0.54153
chrA08-370374	chrA08	370374	G	A	-0.124425	1.0251	0.903504
chrA08-370394	chrA08	370394	G	A	-0.364617	0.669493	0.586581
chrA08-370479	chrA08	370479	A	G	-0.523595	0.65034	0.421646
chrA08-370511	chrA08	370511	T	C	-0.455896	0.593408	0.443171
chrA08-370525	chrA08	370525	G	T	-0.257134	0.658008	0.696349
chrA08-370530	chrA08	370530	A	G	-0.257134	0.658008	0.696349
chrA08-370577	chrA08	370577	T	A	-0.235529	0.614285	0.701787
chrA08-370582	chrA08	370582	A	T	-0.177268	0.616994	0.774153
chrA08-370603	chrA08	370603	T	C	0.246786	0.498738	0.621231
chrA08-370876	chrA08	370876	T	G	-0.59603	0.424548	0.161786
chrA08-370888	chrA08	370888	G	C	0.147229	0.581227	0.800272
chrA08-370912	chrA08	370912	G	T	0.061248	0.629656	0.922601
chrA08-370914	chrA08	370914	A	G	0.155617	0.63638	0.80705
chrA08-371039	chrA08	371039	A	G	0.271948	0.579678	0.639447
chrA08-371048	chrA08	371048	A	G	-0.112223	0.640887	0.861161
chrA08-371056	chrA08	371056	T	A	0.0414168	0.649563	0.94922
chrA08-371206	chrA08	371206	G	T	-0.540043	0.661428	0.415129
chrA08-371665	chrA08	371665	C	T	-0.234416	0.528368	0.657734
chrA08-372285	chrA08	372285	A	G	-0.0344139	0.592093	0.953705
chrA08-372289	chrA08	372289	A	G	-0.107801	0.596497	0.856755
chrA08-372298	chrA08	372298	A	C	0.200986	0.608568	0.741525
chrA08-372303	chrA08	372303	T	C	0.214764	0.627422	0.732462
chrA08-372568	chrA08	372568	C	A	0.0101061	0.719637	0.988808
chrA08-372573	chrA08	372573	T	C	0.0369278	0.725063	0.959428
chrA08-372580	chrA08	372580	C	T	0.0654727	0.734818	0.929085
chrA08-372597	chrA08	372597	C	T	0.688245	0.800425	0.39083
chrA08-373088	chrA08	373088	T	A	0.540785	0.355207	0.129365
chrA08-373092	chrA08	373092	A	T	0.492443	0.359729	0.17245
chrA08-373170	chrA08	373170	A	G	0.259565	0.53308	0.626815
chrA08-373240	chrA08	373240	T	C	-0.372211	0.544011	0.494586
chrA08-373285	chrA08	373285	C	T	-0.616025	0.567414	0.278841
chrA08-373288	chrA08	373288	G	A	0.6916	0.398245	0.0838864
chrA08-373313	chrA08	373313	T	C	-0.4486	0.571743	0.433541
chrA08-373430	chrA08	373430	A	G	0.968035	0.446839	0.0313797
chrA08-373481	chrA08	373481	G	A	-0.641421	0.577604	0.26803
chrA08-373861	chrA08	373861	T	C	-0.355255	0.548172	0.51763
chrA08-373880	chrA08	373880	G	A	-0.465163	0.552673	0.400913
chrA08-373918	chrA08	373918	A	G	-0.535213	0.576848	0.354539
chrA08-373952	chrA08	373952	A	G	0.82511	0.440061	0.0621498
chrA08-374017	chrA08	374017	T	A	-0.552166	0.578475	0.340893
chrA08-374162	chrA08	374162	A	G	-0.510445	0.579741	0.379588
chrA08-374228	chrA08	374228	G	T	-0.405837	0.585156	0.48871
chrA08-374343	chrA08	374343	A	G	-0.699466	0.57959	0.228824
chrA08-374552	chrA08	374552	A	G	-0.243584	0.577162	0.673419
chrA08-374586	chrA08	374586	C	A	-0.299814	0.801776	0.708819
chrA08-375059	chrA08	375059	T	C	0.910316	0.433734	0.0370028
chrA08-375067	chrA08	375067	T	C	-0.287335	0.567652	0.613247
chrA08-375106	chrA08	375106	A	G	-0.420312	0.581928	0.47091
chrA08-375134	chrA08	375134	A	C	-0.407831	0.583846	0.485604
chrA08-375344	chrA08	375344	G	T	0.806507	0.396271	0.0430539
chrA08-375347	chrA08	375347	T	C	-0.561085	0.575194	0.330423
chrA08-375509	chrA08	375509	T	G	0.768681	0.435598	0.0790409
chrA08-375664	chrA08	375664	A	G	0.966287	0.473412	0.0424615
chrA08-375680	chrA08	375680	A	T	-0.493899	0.581501	0.396629
chrA08-375884	chrA08	375884	C	G	-0.512256	0.564627	0.365292
chrA08-375964	chrA08	375964	T	C	-0.335941	0.570685	0.556705
chrA08-375992	chrA08	375992	C	T	-0.393386	0.579973	0.498322
chrA08-376095	chrA08	376095	A	G	-0.64148	0.548803	0.243749
chrA08-376253	chrA08	376253	G	A	0.709073	0.387293	0.0685083
chrA08-376289	chrA08	376289	G	A	0.749773	0.388549	0.054963
chrA08-376352	chrA08	376352	T	G	-0.3529	0.565509	0.533263
chrA08-376370	chrA08	376370	T	G	-0.181767	0.557785	0.744837
chrA08-376424	chrA08	376424	A	T	-0.564652	0.574639	0.326899
chrA08-376425	chrA08	376425	A	G	-0.564652	0.574639	0.326899
chrA08-376697	chrA08	376697	A	G	-0.31233	0.588451	0.596129
chrA08-376972	chrA08	376972	C	T	-0.358359	0.590196	0.544368
chrA08-376996	chrA08	376996	A	G	-0.341682	0.58196	0.557737
chrA08-377187	chrA08	377187	T	C	-0.454639	0.700887	0.517249
chrA08-377235	chrA08	377235	A	T	-0.545398	0.683875	0.426034
chrA08-378233	chrA08	378233	G	A	0.611307	0.38377	0.112652
chrA08-378817	chrA08	378817	T	C	0.877509	0.403335	0.0306729
chrA08-379772	chrA08	379772	T	C	0.947346	0.399632	0.0186456
chrA08-380286	chrA08	380286	A	G	0.62632	0.365212	0.0877957
chrA08-413073	chrA08	413073	C	G	0.868104	0.427278	0.0434136
chrA08-413414	chrA08	413414	A	C	-0.240961	0.512771	0.638889
chrA08-413487	chrA08	413487	A	T	0.0678583	0.599819	0.910032
chrA08-413523	chrA08	413523	A	C	1.05808	0.414747	0.011432
chrA08-413618	chrA08	413618	A	T	0.699086	0.340979	0.0415552
chrA08-413672	chrA08	413672	G	A	0.714356	0.359705	0.0483093
chrA08-413675	chrA08	413675	A	G	1.0234	0.422143	0.0161645
chrA08-413752	chrA08	413752	T	C	0.0718957	0.579578	0.901393
chrA08-413770	chrA08	413770	C	G	0.0718957	0.579578	0.901393
chrA08-413776	chrA08	413776	T	A	0.0718957	0.579578	0.901393
chrA08-414034	chrA08	414034	T	A	0.768029	0.354423	0.0313351
chrA08-414053	chrA08	414053	T	C	1.0632	0.406426	0.00952812
chrA08-414081	chrA08	414081	A	G	0.997424	0.412981	0.0165636
chrA08-414111	chrA08	414111	C	A	0.960901	0.42018	0.0231763
chrA08-414201	chrA08	414201	G	T	0.982841	0.420164	0.0202435
chrA08-414305	chrA08	414305	G	T	0.688092	0.346099	0.0480653
chrA08-414726	chrA08	414726	T	C	1.03123	0.417814	0.0143619
chrA08-414843	chrA08	414843	A	G	0.746895	0.355499	0.0368082
chrA08-414928	chrA08	414928	G	C	-0.146429	0.545953	0.788796
chrA08-414974	chrA08	414974	T	C	-0.323687	0.578275	0.576236
chrA08-414980	chrA08	414980	A	T	1.06366	0.375815	0.00509171
chrA08-414991	chrA08	414991	C	T	-0.162998	0.561646	0.771931
chrA08-414992	chrA08	414992	T	A	-0.162998	0.561646	0.771931
chrA08-415065	chrA08	415065	C	A	0.813928	0.355291	0.0229397
chrA08-415237	chrA08	415237	C	A	1.01805	0.402835	0.0122165
chrA08-415255	chrA08	415255	A	C	-0.0158628	0.604466	0.979088
chrA08-415512	chrA08	415512	G	A	1.07868	0.410953	0.00929187
chrA08-415592	chrA08	415592	T	C	0.941996	0.419279	0.0256751
chrA08-415604	chrA08	415604	C	T	0.941996	0.419279	0.0256751
chrA08-415647	chrA08	415647	C	G	0.931904	0.416723	0.0263615
chrA08-415668	chrA08	415668	C	T	-0.0158628	0.604466	0.979088
chrA08-415947	chrA08	415947	T	C	0.296839	0.694219	0.669379
chrA08-415971	chrA08	415971	T	G	0.512519	0.703753	0.467244
chrA08-416065	chrA08	416065	T	C	0.854405	0.401043	0.0342702
chrA08-416212	chrA08	416212	A	G	0.885602	0.416832	0.0347617
chrA08-416534	chrA08	416534	T	C	0.957359	0.408291	0.019949
chrA08-416539	chrA08	416539	T	C	0.957359	0.408291	0.019949
chrA08-416557	chrA08	416557	A	T	0.568616	0.365334	0.121077
chrA08-416586	chrA08	416586	G	A	1.02559	0.419241	0.0152366
chrA08-417192	chrA08	417192	T	A	1.09256	0.411931	0.00859099
chrA08-417235	chrA08	417235	C	A	0.858654	0.347691	0.0143055
chrA08-421872	chrA08	421872	G	A	0.665675	0.419527	0.114044
chrA08-421935	chrA08	421935	C	T	0.751939	0.412483	0.0696985
chrA08-422016	chrA08	422016	A	G	0.985201	0.413977	0.0181939
chrA08-422210	chrA08	422210	A	G	1.12949	0.405593	0.00583419
chrA08-422215	chrA08	422215	G	T	0.851604	0.327865	0.0100414
chrA08-422231	chrA08	422231	G	A	1.04057	0.415145	0.0129326
chrA08-422642	chrA08	422642	C	T	1.06783	0.420961	0.0119015
chrA08-422726	chrA08	422726	T	G	0.846353	0.402355	0.0365849
chrA08-423587	chrA08	423587	A	T	-0.147227	0.431175	0.733095
chrA08-430016	chrA08	430016	T	A	1.24008	0.535533	0.0215228
chrA08-430126	chrA08	430126	G	C	-0.633946	0.756344	0.402865
chrA08-430130	chrA08	430130	C	T	0.29892	0.441031	0.498643
chrA08-430209	chrA08	430209	A	G	0.989195	0.464022	0.0341594
chrA08-430331	chrA08	430331	T	G	0.769727	0.441672	0.0828056
chrA08-430434	chrA08	430434	G	A	0.754598	0.515994	0.145088
chrA08-430447	chrA08	430447	A	C	0.754598	0.515994	0.145088
chrA08-430449	chrA08	430449	A	G	0.754598	0.515994	0.145088
chrA08-430487	chrA08	430487	T	C	0.958927	0.495012	0.0540338
chrA08-437495	chrA08	437495	G	A	0.917367	0.406937	0.025184
chrA08-437529	chrA08	437529	T	A	0.917367	0.406937	0.025184
chrA08-437600	chrA08	437600	T	G	1.01594	0.41211	0.0144761
chrA08-437656	chrA08	437656	T	G	1.04284	0.419706	0.0137292
chrA08-437682	chrA08	437682	C	A	0.675262	0.342314	0.0498185
chrA08-437709	chrA08	437709	T	G	1.04011	0.410638	0.0120256
chrA08-437779	chrA08	437779	C	T	-0.0158628	0.604466	0.979088
chrA08-437791	chrA08	437791	A	G	0.933008	0.418538	0.0268347
chrA08-437861	chrA08	437861	T	G	1.10597	0.413277	0.0080224
chrA08-437875	chrA08	437875	A	G	1.03922	0.420222	0.0141726
chrA08-437974	chrA08	437974	T	G	1.12599	0.415374	0.00725437
chrA08-437992	chrA08	437992	C	T	1.22846	0.412746	0.00325137
chrA08-439293	chrA08	439293	C	T	1.03481	0.412496	0.0128578
chrA08-439350	chrA08	439350	T	G	0.759639	0.336555	0.0250067
chrA08-439423	chrA08	439423	G	A	0.772443	0.364719	0.035331
chrA08-439468	chrA08	439468	T	A	0.998321	0.400334	0.0133948
chrA08-439557	chrA08	439557	T	A	1.16066	0.406653	0.0047369
chrA08-439574	chrA08	439574	C	G	1.00066	0.416566	0.017148
chrA08-439726	chrA08	439726	T	A	0.933577	0.42306	0.0283912
chrA08-439737	chrA08	439737	A	G	1.09437	0.413823	0.00878376
chrA08-439852	chrA08	439852	C	T	1.02725	0.420798	0.0154473
chrA08-439942	chrA08	439942	G	A	0.968173	0.419909	0.0220824
chrA08-439977	chrA08	439977	G	T	0.672841	0.361594	0.0641425
chrA08-440050	chrA08	440050	C	T	1.04637	0.40665	0.0107508
chrA08-440053	chrA08	440053	C	T	1.04637	0.40665	0.0107508
chrA08-440108	chrA08	440108	A	C	1.129	0.406412	0.00595376
chrA08-440245	chrA08	440245	G	A	0.780011	0.360639	0.0316554
chrA08-440367	chrA08	440367	G	A	1.03976	0.416026	0.0131933
chrA08-440408	chrA08	440408	C	T	1.02725	0.420798	0.0154473
chrA08-440421	chrA08	440421	G	A	1.02725	0.420798	0.0154473
chrA08-440580	chrA08	440580	C	G	0.865601	0.418407	0.0397609
chrA08-440606	chrA08	440606	G	A	0.865601	0.418407	0.0397609
chrA08-443346	chrA08	443346	G	T	0.928011	0.415658	0.0266044
chrA08-443347	chrA08	443347	C	T	0.928011	0.415658	0.0266044
chrA08-443452	chrA08	443452	T	G	0.951473	0.422697	0.0253999
chrA08-443461	chrA08	443461	C	T	0.951473	0.422697	0.0253999
chrA08-443555	chrA08	443555	C	A	1.02743	0.407477	0.0124126
chrA08-443586	chrA08	443586	A	G	1.07699	0.407789	0.00887146
chrA08-443632	chrA08	443632	T	C	1.05135	0.400293	0.00924845
chrA08-443769	chrA08	443769	C	A	0.807528	0.351612	0.0226019
chrA08-443780	chrA08	443780	G	T	1.07149	0.396975	0.00750473
chrA08-443790	chrA08	443790	G	A	1.07149	0.396975	0.00750473
chrA08-443827	chrA08	443827	G	A	1.03886	0.412007	0.0124117
chrA08-443847	chrA08	443847	C	T	0.783619	0.333711	0.0197722
chrA08-443849	chrA08	443849	C	T	1.03886	0.412007	0.0124117
chrA08-447981	chrA08	447981	C	A	0.82983	0.418407	0.0486056
chrA08-448763	chrA08	448763	T	C	0.729436	0.710392	0.305665
chrA08-449133	chrA08	449133	T	G	0.752303	0.335214	0.0258353
chrA08-449140	chrA08	449140	C	T	0.788573	0.334818	0.0194116
chrA08-449209	chrA08	449209	C	A	0.843955	0.372292	0.0243898
chrA08-449576	chrA08	449576	A	T	0.292189	0.547015	0.593788
chrA08-449624	chrA08	449624	A	T	0.355317	0.542496	0.513189
chrA08-449668	chrA08	449668	A	C	0.786965	0.389148	0.0443865
chrA08-449690	chrA08	449690	G	A	0.633201	0.335205	0.0602378
chrA08-449743	chrA08	449743	T	C	0.248179	0.792852	0.754569
chrA08-449784	chrA08	449784	T	C	0.575607	0.324786	0.0777673
chrA08-449806	chrA08	449806	T	C	0.0874213	0.622567	0.888459
chrA08-449885	chrA08	449885	G	A	0.847482	0.370306	0.0230742
chrA08-450022	chrA08	450022	A	G	0.896107	0.36456	0.0147602
chrA08-450491	chrA08	450491	G	A	-0.0158628	0.604466	0.979088
chrA08-450681	chrA08	450681	T	C	0.586247	0.339436	0.0855819
chrA08-453997	chrA08	453997	G	A	-0.23544	0.622405	0.7056
chrA08-455284	chrA08	455284	C	A	0.801178	0.376352	0.0344088
chrA08-455353	chrA08	455353	A	C	-0.0158628	0.604466	0.979088
chrA08-455563	chrA08	455563	C	G	-0.0158628	0.604466	0.979088
chrA08-455909	chrA08	455909	T	C	0.758072	0.37477	0.0443354
chrA08-456347	chrA08	456347	C	T	0.740935	0.339748	0.0302803
chrA08-456426	chrA08	456426	T	C	0.945993	0.398691	0.0185379
chrA08-456576	chrA08	456576	G	A	-0.0158628	0.604466	0.979088
chrA08-456609	chrA08	456609	T	C	-0.0158628	0.604466	0.979088
chrA08-456641	chrA08	456641	G	A	-0.0158628	0.604466	0.979088
chrA08-456676	chrA08	456676	C	T	-0.0158628	0.604466	0.979088
chrA08-456756	chrA08	456756	T	C	-0.0158628	0.604466	0.979088
chrA08-456838	chrA08	456838	A	G	-0.0229556	0.620345	0.970516
chrA08-456843	chrA08	456843	G	A	-0.0229556	0.620345	0.970516
chrA08-456852	chrA08	456852	A	G	-0.0229556	0.620345	0.970516
chrA08-457881	chrA08	457881	T	G	0.964476	0.376221	0.0110419
chrA08-458108	chrA08	458108	G	T	-0.0158628	0.604466	0.979088
chrA08-458308	chrA08	458308	A	G	0.900496	0.341395	0.00895698
chrA08-458571	chrA08	458571	T	A	-0.0158628	0.604466	0.979088
chrA08-458812	chrA08	458812	C	A	0.934279	0.357914	0.00968136
chrA08-459014	chrA08	459014	C	T	0.82962	0.368031	0.0251911
chrA08-459217	chrA08	459217	G	C	0.949496	0.362576	0.00945327
chrA08-459353	chrA08	459353	T	G	0.764516	0.32745	0.0204784
chrA08-459606	chrA08	459606	A	C	0.135779	0.62387	0.827916
chrA08-459719	chrA08	459719	T	A	0.968127	0.362691	0.00818135
chrA08-459937	chrA08	459937	A	G	0.942837	0.366819	0.0108365
chrA08-460513	chrA08	460513	G	T	0.634036	0.334912	0.0596817
chrA08-460620	chrA08	460620	G	A	0.651776	0.340409	0.0568601
chrA08-462579	chrA08	462579	A	T	0.781126	0.336024	0.0210257
chrA08-462653	chrA08	462653	G	A	0.810077	0.377574	0.0330355
chrA08-466009	chrA08	466009	C	T	0.878448	0.38974	0.0252087
chrA08-466013	chrA08	466013	T	G	0.878448	0.38974	0.0252087
chrA08-466020	chrA08	466020	A	G	0.851378	0.383706	0.0275439
chrA08-466321	chrA08	466321	A	G	0.618973	0.350099	0.0784802
chrA08-466413	chrA08	466413	C	G	0.571689	0.351044	0.104875
chrA08-466523	chrA08	466523	G	A	0.627696	0.362134	0.0844718
chrA08-466527	chrA08	466527	G	T	0.57638	0.343422	0.0947328
chrA08-467753	chrA08	467753	A	T	0.476372	0.362955	0.190757
chrA08-467832	chrA08	467832	A	C	0.627193	0.373722	0.0947543
chrA08-468298	chrA08	468298	A	G	0.839237	0.367642	0.0234223
chrA08-468656	chrA08	468656	T	C	0.659332	0.366746	0.0736133
chrA08-468717	chrA08	468717	T	C	0.609466	0.348767	0.0819806
chrA08-468740	chrA08	468740	A	G	0.543575	0.382764	0.157018
chrA08-468765	chrA08	468765	T	C	0.574255	0.34958	0.101907
chrA08-468792	chrA08	468792	G	A	0.609466	0.348767	0.0819806
chrA08-468908	chrA08	468908	T	A	0.586526	0.349721	0.0949714
chrA08-468928	chrA08	468928	A	G	0.643432	0.349065	0.0666616
chrA08-469019	chrA08	469019	T	A	0.486435	0.377778	0.199262
chrA08-469043	chrA08	469043	T	C	0.65025	0.369262	0.0796695
chrA08-469281	chrA08	469281	A	C	0.523922	0.362936	0.150316
chrA08-469357	chrA08	469357	T	G	0.535891	0.374828	0.154255
chrA08-470335	chrA08	470335	A	C	0.0428379	0.599667	0.943117
chrA08-470353	chrA08	470353	C	T	0.683378	0.335512	0.0428936
chrA08-470371	chrA08	470371	A	G	0.683378	0.335512	0.0428936
chrA08-471388	chrA08	471388	C	G	0.830752	0.368796	0.025294
chrA08-471391	chrA08	471391	A	T	0.830752	0.368796	0.025294
chrA08-471406	chrA08	471406	T	G	1.02813	0.38219	0.00770421
chrA08-471451	chrA08	471451	T	A	0.537874	0.348515	0.124221
chrA08-471463	chrA08	471463	C	G	0.727784	0.35846	0.0435569
chrA08-471508	chrA08	471508	C	G	0.868455	0.355371	0.0153396
chrA08-471509	chrA08	471509	G	T	0.911244	0.353792	0.0106755
chrA08-471528	chrA08	471528	C	A	0.86183	0.35512	0.0160535
chrA08-471536	chrA08	471536	A	C	0.112331	0.562557	0.84192
chrA08-472948	chrA08	472948	C	G	0.790498	0.359025	0.0287434
chrA08-473738	chrA08	473738	T	C	0.686905	0.369392	0.0643142
chrA08-473776	chrA08	473776	C	T	0.82507	0.359027	0.0225193
chrA08-473816	chrA08	473816	G	C	0.82507	0.359027	0.0225193
chrA08-473857	chrA08	473857	A	T	0.82507	0.359027	0.0225193
chrA08-473935	chrA08	473935	A	G	1.11731	0.408397	0.00674198
chrA08-484448	chrA08	484448	T	G	0.627285	0.360361	0.0831645
chrA08-485721	chrA08	485721	T	C	0.759233	0.367034	0.0397834
chrA08-486450	chrA08	486450	G	A	0.725687	0.396935	0.0689016
chrA08-486645	chrA08	486645	C	A	0.837107	0.356454	0.0197603
chrA08-487208	chrA08	487208	A	G	0.327954	0.498104	0.510982
chrA08-487220	chrA08	487220	A	G	0.252013	0.515455	0.625401
chrA08-490473	chrA08	490473	A	T	-0.0222947	0.493114	0.96398
chrA08-490515	chrA08	490515	C	G	-0.376171	0.503551	0.455857
chrA08-490570	chrA08	490570	T	C	0.275388	0.563346	0.62545
chrA08-490574	chrA08	490574	A	C	0.416142	0.587301	0.479361
chrA08-491718	chrA08	491718	C	G	0.897218	0.430563	0.0383579
chrA08-491906	chrA08	491906	C	T	0.762239	0.398249	0.0569514
chrA08-492138	chrA08	492138	C	T	0.038774	0.303764	0.898549
chrA08-492670	chrA08	492670	A	G	0.871968	0.359656	0.0161578
chrA08-493224	chrA08	493224	G	A	-0.407898	0.629364	0.517604
chrA08-493243	chrA08	493243	T	C	0.0430589	0.625912	0.945218
chrA08-493404	chrA08	493404	G	A	0.382751	0.319439	0.232159
chrA08-493438	chrA08	493438	C	G	-0.131018	0.504373	0.795295
chrA08-493462	chrA08	493462	A	C	0.0558277	0.507573	0.91252
chrA08-493481	chrA08	493481	G	A	0.783869	0.346077	0.0245086
chrA08-493488	chrA08	493488	C	G	0.0429813	0.500056	0.931584
chrA08-493574	chrA08	493574	T	C	-0.393133	0.539212	0.466741
chrA08-493594	chrA08	493594	A	G	-0.366277	0.616871	0.553292
chrA08-493603	chrA08	493603	T	C	-0.518863	0.507221	0.30748
chrA08-493611	chrA08	493611	A	G	-0.853546	0.687252	0.215601
chrA08-494834	chrA08	494834	A	C	-1.60741	0.606384	0.00862735
chrA08-494854	chrA08	494854	C	T	0.986905	0.350811	0.00535942
chrA08-494865	chrA08	494865	C	T	-1.54176	0.599263	0.0107625
chrA08-494869	chrA08	494869	T	C	-1.59592	0.59387	0.00776613
chrA08-494876	chrA08	494876	G	C	-1.52706	0.60396	0.0121759
chrA08-494911	chrA08	494911	A	G	0.63977	0.396936	0.108479
chrA08-494913	chrA08	494913	T	G	-1.2043	0.644376	0.0629921
chrA08-494940	chrA08	494940	C	T	-1.28525	0.66995	0.0563817
chrA08-494953	chrA08	494953	T	G	-1.46517	0.752537	0.0528397
chrA08-495000	chrA08	495000	A	G	-0.346091	0.80225	0.66661
chrA08-495002	chrA08	495002	T	C	-0.346091	0.80225	0.66661
chrA08-495043	chrA08	495043	A	C	0.272833	0.512776	0.595226
chrA08-495054	chrA08	495054	T	A	-0.319134	0.522845	0.542255
chrA08-495077	chrA08	495077	G	A	-0.572628	0.778464	0.462784
chrA08-495105	chrA08	495105	C	T	0.0880966	0.77023	0.909046
chrA08-495108	chrA08	495108	C	T	0.211665	0.910736	0.81644
chrA08-495116	chrA08	495116	G	A	0.017266	0.957926	0.985636
chrA08-495191	chrA08	495191	A	G	-1.26254	1.39904	0.367838
chrA08-495211	chrA08	495211	C	A	-1.19096	1.40641	0.398044
chrA08-495257	chrA08	495257	T	C	-0.328054	1.50318	0.827449
chrA08-495286	chrA08	495286	A	G	-0.195391	1.41684	0.890443
chrA08-495304	chrA08	495304	A	G	-0.113818	1.04785	0.913605
chrA08-495329	chrA08	495329	A	G	0.385108	1.08244	0.722356
chrA08-495415	chrA08	495415	C	A	0.0784617	0.919649	0.932089
chrA08-495418	chrA08	495418	T	C	0.0302828	0.947133	0.974523
chrA08-495426	chrA08	495426	C	T	0.925922	0.934761	0.323022
chrA08-495430	chrA08	495430	C	A	1.19749	1.01443	0.239122
chrA08-495437	chrA08	495437	A	C	0.506508	1.07666	0.638516
chrA08-495466	chrA08	495466	A	T	1.56154	0.970012	0.108906
chrA08-495484	chrA08	495484	A	G	0.490257	1.03936	0.637626
chrA08-495496	chrA08	495496	T	G	0.745528	0.819042	0.363713
chrA08-495512	chrA08	495512	A	T	-0.257761	0.85449	0.763207
chrA08-495529	chrA08	495529	A	T	1.7772	0.612336	0.00408974
chrA08-495530	chrA08	495530	G	A	0.838815	0.738143	0.25706
chrA08-495611	chrA08	495611	G	A	0.582149	0.470314	0.217144
chrA08-495636	chrA08	495636	A	C	-0.110543	0.617693	0.858136
chrA08-495664	chrA08	495664	T	G	-0.28823	0.53829	0.592888
chrA08-495670	chrA08	495670	T	G	-0.184454	0.543729	0.734761
chrA08-495677	chrA08	495677	T	C	0.0183504	0.521267	0.97195
chrA08-495694	chrA08	495694	C	T	0.146985	0.553183	0.790718
chrA08-495722	chrA08	495722	G	T	-0.149166	0.575871	0.795862
chrA08-495744	chrA08	495744	A	G	-0.556378	0.538111	0.302323
chrA08-495773	chrA08	495773	C	T	-0.598585	0.53296	0.262634
chrA08-495827	chrA08	495827	G	T	-0.423201	0.546068	0.439193
chrA08-495859	chrA08	495859	C	G	-0.439605	0.511711	0.391249
chrA08-498767	chrA08	498767	T	A	-0.248407	0.474025	0.600793
chrA08-498777	chrA08	498777	C	T	-0.0432286	0.62184	0.944642
chrA08-498791	chrA08	498791	T	A	-0.360324	0.598991	0.548106
chrA08-498869	chrA08	498869	T	C	-0.796018	0.530658	0.135066
chrA08-498880	chrA08	498880	C	T	-0.512778	0.639101	0.423241
chrA08-498918	chrA08	498918	A	G	-0.169672	0.742919	0.819563
chrA08-498928	chrA08	498928	C	G	-0.023933	0.7331	0.973987
chrA08-498957	chrA08	498957	T	C	-0.445499	0.559378	0.426668
chrA08-498991	chrA08	498991	C	T	-0.349698	0.782312	0.655321
chrA08-499009	chrA08	499009	C	A	-0.63553	0.541282	0.241646
chrA08-499024	chrA08	499024	A	G	-0.955917	0.545422	0.0810927
chrA08-499032	chrA08	499032	T	C	-0.995378	0.548302	0.0708584
chrA08-499045	chrA08	499045	T	A	-0.611336	0.549053	0.266764
chrA08-499050	chrA08	499050	C	G	-0.457528	0.555862	0.411365
chrA08-499078	chrA08	499078	T	C	0.199183	0.683249	0.770932
chrA08-499086	chrA08	499086	C	T	-0.0650971	0.689666	0.924888
chrA08-499093	chrA08	499093	A	G	-0.0650971	0.689666	0.924888
chrA08-499105	chrA08	499105	A	G	-0.24392	0.706057	0.73008
chrA08-499113	chrA08	499113	T	G	-0.24392	0.706057	0.73008
chrA08-499127	chrA08	499127	G	A	-0.341937	0.75146	0.649547
chrA08-499142	chrA08	499142	T	G	-0.184933	0.575501	0.748263
chrA08-499153	chrA08	499153	A	G	-0.0517898	0.752186	0.945171
chrA08-499154	chrA08	499154	A	G	-0.0517898	0.752186	0.945171
chrA08-499170	chrA08	499170	T	A	0.959246	0.770153	0.214293
chrA08-501271	chrA08	501271	A	G	0.965627	0.429366	0.0255288
chrA08-501277	chrA08	501277	A	G	0.800855	0.394169	0.0434087
chrA08-502691	chrA08	502691	T	C	1.31287	0.574355	0.0232393
chrA08-502824	chrA08	502824	A	G	1.4233	0.592617	0.0171687
chrA08-502944	chrA08	502944	T	C	0.360651	0.519223	0.488058
chrA08-502947	chrA08	502947	G	A	0.360651	0.519223	0.488058
chrA08-503015	chrA08	503015	A	G	0.29558	0.494898	0.550966
chrA08-503036	chrA08	503036	C	A	-0.0860448	0.564266	0.878944
chrA08-503063	chrA08	503063	C	G	0.441537	0.511316	0.388808
chrA08-503185	chrA08	503185	G	A	0.160795	0.50305	0.749552
chrA08-503234	chrA08	503234	A	G	1.44622	0.608337	0.0183146
chrA08-503254	chrA08	503254	C	T	0.691751	0.518356	0.183449
chrA08-503276	chrA08	503276	T	A	0.691751	0.518356	0.183449
chrA08-503415	chrA08	503415	A	G	-0.115163	0.499404	0.817844
chrA08-503456	chrA08	503456	T	A	0.0388219	0.488923	0.936786
chrA08-510269	chrA08	510269	G	A	0.798643	0.353762	0.024977
chrA08-510421	chrA08	510421	G	T	0.854482	0.360259	0.0185816
chrA08-510852	chrA08	510852	G	A	0.791327	0.358562	0.0283758
chrA08-510900	chrA08	510900	C	A	0.804605	0.384651	0.0376322
chrA08-510902	chrA08	510902	A	G	0.804605	0.384651	0.0376322
chrA08-510913	chrA08	510913	C	G	0.863484	0.368891	0.0201605
chrA08-510943	chrA08	510943	C	T	0.641513	0.36101	0.0769827
chrA08-512153	chrA08	512153	C	T	0.752768	0.359493	0.0374343
chrA08-512188	chrA08	512188	G	A	0.872816	0.38358	0.0238649
chrA08-512398	chrA08	512398	T	A	0.833152	0.360198	0.021666
chrA08-512405	chrA08	512405	T	A	0.820825	0.359671	0.0234585
chrA08-512485	chrA08	512485	G	A	0.802432	0.399158	0.0456475
chrA08-512519	chrA08	512519	G	T	0.196279	0.578566	0.734752
chrA08-514706	chrA08	514706	T	C	-0.0122582	0.315562	0.96905
chrA08-515677	chrA08	515677	T	C	0.738608	0.396282	0.0637067
chrA08-515691	chrA08	515691	T	A	0.674744	0.464651	0.147917
chrA08-515736	chrA08	515736	G	A	0.749382	0.361902	0.0395831
chrA08-515753	chrA08	515753	T	C	0.944511	0.421666	0.0261172
chrA08-516415	chrA08	516415	C	T	0.696611	0.394226	0.0786408
chrA08-516531	chrA08	516531	A	G	0.807031	0.380041	0.034852
chrA08-517220	chrA08	517220	G	A	0.951836	0.421746	0.0250199
chrA08-518176	chrA08	518176	G	A	0.957793	0.383788	0.0133251
chrA08-518198	chrA08	518198	T	G	0.994789	0.427637	0.0209365
chrA08-518354	chrA08	518354	C	T	1.03875	0.37604	0.00623607
chrA08-518522	chrA08	518522	A	G	0.632404	0.350043	0.0722154
chrA08-518530	chrA08	518530	T	C	0.477768	0.313737	0.129271
chrA08-518867	chrA08	518867	A	T	0.826063	0.379605	0.0306369
chrA08-518926	chrA08	518926	G	A	0.938968	0.354734	0.00872285
chrA08-518929	chrA08	518929	A	T	0.938968	0.354734	0.00872285
chrA08-518938	chrA08	518938	A	G	0.922171	0.41553	0.0275137
chrA08-518941	chrA08	518941	G	T	0.922171	0.41553	0.0275137
chrA08-518956	chrA08	518956	A	G	0.873178	0.375852	0.021103
chrA08-519264	chrA08	519264	A	C	0.0919202	0.305059	0.763462
chrA08-519288	chrA08	519288	G	A	0.255112	0.301388	0.398239
chrA08-519843	chrA08	519843	C	A	0.801174	0.430343	0.0640087
chrA08-519978	chrA08	519978	T	G	0.186095	0.307623	0.545854
chrA08-520644	chrA08	520644	T	G	0.775918	0.380409	0.0426039
chrA08-520759	chrA08	520759	G	A	0.148741	0.38474	0.699434
chrA08-520865	chrA08	520865	G	A	0.71812	0.351063	0.0420174
chrA08-520877	chrA08	520877	T	C	0.943066	0.430578	0.0295825
chrA08-520928	chrA08	520928	A	G	0.481594	0.355105	0.176458
chrA08-520952	chrA08	520952	A	G	0.593488	0.383509	0.123208
chrA08-521066	chrA08	521066	G	A	0.367465	0.303387	0.227144
chrA08-521168	chrA08	521168	C	T	-0.167233	0.507088	0.741879
chrA08-524060	chrA08	524060	C	A	0.420212	0.323995	0.196032
chrA08-524062	chrA08	524062	T	G	0.412524	0.348931	0.238412
chrA08-524201	chrA08	524201	C	T	0.503528	0.313147	0.109312
chrA08-524255	chrA08	524255	T	C	0.480846	0.32606	0.141751
chrA08-524334	chrA08	524334	T	C	0.608346	0.32184	0.0600747
chrA08-524386	chrA08	524386	C	A	0.353313	0.317093	0.266427
chrA08-524932	chrA08	524932	A	G	0.703953	0.300318	0.0199892
chrA08-525354	chrA08	525354	C	T	0.708654	0.453976	0.119995
chrA08-525533	chrA08	525533	C	T	0.414399	0.46733	0.376211
chrA08-525705	chrA08	525705	A	T	0.42781	0.389813	0.273662
chrA08-525736	chrA08	525736	A	T	0.42781	0.389813	0.273662
chrA08-525927	chrA08	525927	A	C	0.561734	0.466245	0.229603
chrA08-525993	chrA08	525993	T	C	-0.288559	0.59578	0.628638
chrA08-526082	chrA08	526082	G	A	-0.402099	0.593912	0.499112
chrA08-526637	chrA08	526637	T	A	-0.274906	0.291301	0.346372
chrA08-529842	chrA08	529842	C	T	0.256261	0.331065	0.439751
chrA08-529845	chrA08	529845	T	C	0.256261	0.331065	0.439751
chrA08-530196	chrA08	530196	G	C	0.228667	0.487272	0.639345
chrA08-531369	chrA08	531369	G	A	0.0962534	0.591198	0.87082
chrA08-531643	chrA08	531643	G	A	0.426811	0.32861	0.195391
chrA08-531740	chrA08	531740	C	T	0.262709	0.335941	0.435069
chrA08-531792	chrA08	531792	C	T	0.310155	0.323761	0.339151
chrA08-531800	chrA08	531800	A	C	0.444675	0.331169	0.180771
chrA08-531805	chrA08	531805	G	A	0.253229	0.327367	0.440057
chrA08-531813	chrA08	531813	G	C	0.334445	0.330093	0.312112
chrA08-532166	chrA08	532166	C	T	0.363889	0.339566	0.285088
chrA08-532174	chrA08	532174	C	G	0.371246	0.33915	0.2749
chrA08-532187	chrA08	532187	T	C	0.371246	0.33915	0.2749
chrA08-532197	chrA08	532197	T	C	0.362927	0.336037	0.281343
chrA08-532218	chrA08	532218	A	T	0.324019	0.332347	0.330685
chrA08-532228	chrA08	532228	C	T	0.415474	0.33193	0.212042
chrA08-532243	chrA08	532243	A	C	0.46765	0.332825	0.161437
chrA08-532295	chrA08	532295	T	A	0.46788	0.334422	0.163232
chrA08-532304	chrA08	532304	T	C	0.471489	0.334998	0.160742
chrA08-532315	chrA08	532315	A	G	0.445635	0.336095	0.186274
chrA08-532698	chrA08	532698	C	A	0.267218	0.331144	0.420585
chrA08-533284	chrA08	533284	C	G	0.396462	0.329494	0.230205
chrA08-533397	chrA08	533397	C	G	0.435749	0.338382	0.19922
chrA08-533448	chrA08	533448	A	C	0.364292	0.332238	0.274095
chrA08-533449	chrA08	533449	A	T	0.359919	0.330491	0.277354
chrA08-533462	chrA08	533462	G	T	0.351655	0.333446	0.292788
chrA08-533617	chrA08	533617	T	G	0.57066	0.334372	0.0893291
chrA08-533966	chrA08	533966	T	C	0.366467	0.326019	0.262238
chrA08-534016	chrA08	534016	T	C	0.47877	0.331455	0.150069
chrA08-534060	chrA08	534060	T	A	0.561843	0.33791	0.0978301
chrA08-534072	chrA08	534072	G	A	0.46476	0.337373	0.169763
chrA08-534079	chrA08	534079	G	C	0.561843	0.33791	0.0978301
chrA08-534115	chrA08	534115	T	C	0.466716	0.331207	0.16024
chrA08-534155	chrA08	534155	G	A	0.469289	0.331512	0.158339
chrA08-534210	chrA08	534210	C	T	0.545861	0.33361	0.103255
chrA08-534226	chrA08	534226	T	C	0.545861	0.33361	0.103255
chrA08-536366	chrA08	536366	G	T	0.532401	0.338012	0.116705
chrA08-536409	chrA08	536409	G	A	0.583853	0.334693	0.0825111
chrA08-536438	chrA08	536438	C	A	0.357187	0.332078	0.283306
chrA08-536439	chrA08	536439	T	C	0.357187	0.332078	0.283306
chrA08-536478	chrA08	536478	C	T	0.358693	0.328731	0.276431
chrA08-536482	chrA08	536482	T	C	0.361111	0.32683	0.270443
chrA08-536498	chrA08	536498	G	A	0.185412	0.321405	0.564624
chrA08-536537	chrA08	536537	G	T	0.145572	0.327869	0.657492
chrA08-536539	chrA08	536539	T	A	0.145572	0.327869	0.657492
chrA08-536578	chrA08	536578	T	C	0.297313	0.330047	0.368692
chrA08-536927	chrA08	536927	G	A	0.144401	0.651765	0.824872
chrA08-537774	chrA08	537774	A	G	0.507444	0.31289	0.106312
chrA08-537787	chrA08	537787	G	T	0.596457	0.347918	0.0879038
chrA08-537788	chrA08	537788	G	A	0.596457	0.347918	0.0879038
chrA08-537803	chrA08	537803	A	G	0.596457	0.347918	0.0879038
chrA08-537830	chrA08	537830	C	T	0.566173	0.354121	0.111331
chrA08-537856	chrA08	537856	T	C	0.474487	0.352314	0.179471
chrA08-537919	chrA08	537919	G	C	0.373152	0.347959	0.284742
chrA08-537927	chrA08	537927	G	A	0.373152	0.347959	0.284742
chrA08-537985	chrA08	537985	G	A	0.375757	0.317781	0.238337
chrA08-537990	chrA08	537990	C	A	0.53407	0.343418	0.121379
chrA08-539231	chrA08	539231	G	A	0.265176	0.354238	0.454929
chrA08-539374	chrA08	539374	T	A	0.365989	0.337611	0.279554
chrA08-540390	chrA08	540390	T	C	0.41902	0.331231	0.207227
chrA08-541716	chrA08	541716	C	G	0.461366	0.348237	0.186624
chrA08-541806	chrA08	541806	A	T	0.425407	0.341228	0.213865
chrA08-542540	chrA08	542540	T	C	0.473032	0.407471	0.246971
chrA08-542542	chrA08	542542	A	G	0.394606	0.33045	0.233736
chrA08-542596	chrA08	542596	C	T	0.302972	0.334351	0.365871
chrA08-542597	chrA08	542597	T	C	0.302972	0.334351	0.365871
chrA08-542635	chrA08	542635	T	C	0.541583	0.332354	0.104664
chrA08-542636	chrA08	542636	C	A	0.541583	0.332354	0.104664
chrA08-542869	chrA08	542869	C	T	0.437757	0.343825	0.204323
chrA08-543153	chrA08	543153	G	A	0.317575	0.318899	0.320443
chrA08-543763	chrA08	543763	G	A	0.172913	0.362062	0.633436
chrA08-544369	chrA08	544369	A	G	0.45836	0.353145	0.195699
chrA08-544485	chrA08	544485	G	A	0.260646	0.356267	0.465207
chrA08-544518	chrA08	544518	T	C	0.312889	0.355007	0.379107
chrA08-544521	chrA08	544521	C	A	0.312889	0.355007	0.379107
chrA08-544536	chrA08	544536	C	A	0.325574	0.353989	0.358745
chrA08-544777	chrA08	544777	C	T	0.32711	0.353305	0.355558
chrA08-544782	chrA08	544782	T	A	0.32711	0.353305	0.355558
chrA08-544803	chrA08	544803	C	T	0.32711	0.353305	0.355558
chrA08-544858	chrA08	544858	T	C	0.369614	0.30912	0.233133
chrA08-544964	chrA08	544964	C	T	-0.0445163	0.314163	0.887451
chrA08-545027	chrA08	545027	G	A	0.356285	0.352677	0.31352
chrA08-545039	chrA08	545039	T	G	0.41583	0.351451	0.238044
chrA08-545044	chrA08	545044	T	G	0.393488	0.354867	0.268742
chrA08-545485	chrA08	545485	T	C	0.434118	0.356912	0.225197
chrA08-545507	chrA08	545507	T	A	0.461422	0.359831	0.201107
chrA08-545509	chrA08	545509	G	A	0.461422	0.359831	0.201107
chrA08-545537	chrA08	545537	T	C	0.356045	0.322852	0.271342
chrA08-545592	chrA08	545592	G	A	0.45571	0.322369	0.158917
chrA08-546357	chrA08	546357	A	T	0.381486	0.354236	0.28272
chrA08-546386	chrA08	546386	C	T	0.463696	0.329781	0.161147
chrA08-546407	chrA08	546407	A	G	0.343771	0.333627	0.303977
chrA08-546719	chrA08	546719	T	A	0.436124	0.320533	0.175058
chrA08-546722	chrA08	546722	G	A	0.436124	0.320533	0.175058
chrA08-546812	chrA08	546812	G	C	0.278228	0.326547	0.395145
chrA08-546853	chrA08	546853	C	G	0.170423	0.324531	0.600029
chrA08-546970	chrA08	546970	A	G	-0.540108	0.892205	0.545576
chrA08-547006	chrA08	547006	T	C	0.030628	0.34215	0.928755
chrA08-547028	chrA08	547028	C	T	-0.0819766	0.339568	0.809464
chrA08-547087	chrA08	547087	C	G	0.628703	0.421388	0.13717
chrA08-547139	chrA08	547139	G	T	0.0034613	0.369049	0.992525
chrA08-547149	chrA08	547149	C	G	0.410972	0.691462	0.552902
chrA08-547202	chrA08	547202	C	T	-0.379143	0.642381	0.555666
chrA08-547215	chrA08	547215	C	A	0.029528	0.671372	0.96496
chrA08-547242	chrA08	547242	G	A	0.0192706	0.54429	0.97179
chrA08-547262	chrA08	547262	G	A	0.147126	0.558959	0.792637
chrA08-547289	chrA08	547289	G	C	-0.0703356	0.386855	0.8559
chrA08-547299	chrA08	547299	G	T	0.00563928	0.548895	0.991812
chrA08-547315	chrA08	547315	T	C	0.137349	0.540442	0.799628
chrA08-547401	chrA08	547401	T	A	0.530564	0.664277	0.42534
chrA08-547433	chrA08	547433	A	T	0.65396	0.656442	0.320263
chrA08-547442	chrA08	547442	T	G	0.65396	0.656442	0.320263
chrA08-547449	chrA08	547449	T	A	0.65396	0.656442	0.320263
chrA08-547493	chrA08	547493	T	A	-0.126332	0.383753	0.742324
chrA08-547504	chrA08	547504	A	T	0.0639473	0.396635	0.872068
chrA08-547530	chrA08	547530	T	A	0.325238	0.658282	0.621761
chrA08-547540	chrA08	547540	A	C	0.403832	0.404659	0.319423
chrA08-547572	chrA08	547572	T	A	0.493609	0.402353	0.221237
chrA08-547593	chrA08	547593	A	C	0.891213	0.720915	0.217724
chrA08-547609	chrA08	547609	G	A	0.975144	0.747732	0.193582
chrA08-547661	chrA08	547661	G	C	-0.0724253	0.368659	0.844439
chrA08-547682	chrA08	547682	T	C	-0.154469	0.351096	0.660406
chrA08-548241	chrA08	548241	A	G	-0.185824	0.465913	0.690408
chrA08-548252	chrA08	548252	C	G	-0.185824	0.465913	0.690408
chrA08-548298	chrA08	548298	T	G	-0.0847995	0.486771	0.861866
chrA08-548492	chrA08	548492	A	C	-0.0547167	0.350633	0.876139
chrA08-548567	chrA08	548567	G	A	0.0994777	0.345111	0.773434
chrA08-548604	chrA08	548604	C	T	0.202183	0.334242	0.545883
chrA08-548627	chrA08	548627	C	T	-0.0436563	0.322534	0.892458
chrA08-548630	chrA08	548630	T	C	-0.0436563	0.322534	0.892458
chrA08-548698	chrA08	548698	G	C	0.230636	0.345017	0.504547
chrA08-548840	chrA08	548840	G	A	0.187622	0.351883	0.594451
chrA08-548893	chrA08	548893	G	T	0.0551129	0.33485	0.869421
chrA08-548945	chrA08	548945	C	G	0.123523	0.35866	0.73088
chrA08-548964	chrA08	548964	T	A	0.421694	0.344006	0.221602
chrA08-549114	chrA08	549114	G	T	0.545841	0.355583	0.126239
chrA08-549165	chrA08	549165	C	A	0.210288	0.342674	0.540085
chrA08-549213	chrA08	549213	G	A	-0.0545212	0.337646	0.871871
chrA08-549237	chrA08	549237	G	C	0.432465	0.350943	0.219186
chrA08-549460	chrA08	549460	G	A	0.346736	0.360348	0.337018
chrA08-549481	chrA08	549481	T	C	0.166542	0.353248	0.637791
chrA08-549507	chrA08	549507	C	T	0.345504	0.346067	0.319221
chrA08-549568	chrA08	549568	C	A	0.720088	0.339633	0.035136
chrA08-549573	chrA08	549573	G	T	0.720088	0.339633	0.035136
chrA08-550732	chrA08	550732	G	A	0.483752	0.375298	0.198789
chrA08-550736	chrA08	550736	T	C	0.397033	0.839067	0.636562
chrA08-550744	chrA08	550744	C	T	0.52246	0.822962	0.526199
chrA08-550759	chrA08	550759	T	C	0.182558	0.373966	0.625928
chrA08-550771	chrA08	550771	C	A	0.0310333	0.36347	0.932038
chrA08-550787	chrA08	550787	T	C	0.289165	0.369447	0.434667
chrA08-550967	chrA08	550967	T	C	0.0346966	0.379114	0.927164
chrA08-550986	chrA08	550986	T	A	0.951175	0.6717	0.158202
chrA08-551005	chrA08	551005	T	C	0.135665	0.383989	0.724206
chrA08-551006	chrA08	551006	T	A	0.592066	0.425441	0.165466
chrA08-551017	chrA08	551017	T	C	0.410068	0.649007	0.528164
chrA08-551130	chrA08	551130	A	G	0.0423124	0.401288	0.916124
chrA08-551175	chrA08	551175	C	T	0.171769	0.401682	0.669353
chrA08-551241	chrA08	551241	T	C	0.646029	0.427036	0.131793
chrA08-551277	chrA08	551277	C	T	0.646018	0.427176	0.131926
chrA08-551280	chrA08	551280	A	T	0.699655	0.661141	0.291128
chrA08-551338	chrA08	551338	C	G	0.715286	0.588792	0.225761
chrA08-551342	chrA08	551342	A	T	0.571904	0.417774	0.17245
chrA08-551356	chrA08	551356	C	A	0.597962	0.550836	0.278892
chrA08-551965	chrA08	551965	T	C	0.254749	0.396828	0.52158
chrA08-551966	chrA08	551966	A	C	0.39253	0.410481	0.340011
chrA08-551995	chrA08	551995	T	C	-0.0761453	0.613776	0.901383
chrA08-552118	chrA08	552118	A	G	0.452197	0.688192	0.511832
chrA08-552813	chrA08	552813	A	C	0.592434	0.655524	0.367136
chrA08-577498	chrA08	577498	C	T	-0.680807	0.505116	0.179134
chrA08-577504	chrA08	577504	T	C	-0.148146	0.406789	0.716078
chrA08-577820	chrA08	577820	T	C	-0.150912	0.442223	0.733242
chrA08-577895	chrA08	577895	C	A	-0.572543	0.511128	0.263897
chrA08-577931	chrA08	577931	A	G	-0.119853	0.459369	0.794412
chrA08-577959	chrA08	577959	A	T	-0.843476	0.538148	0.118499
chrA08-578016	chrA08	578016	G	A	-0.687077	0.526617	0.193389
chrA08-578043	chrA08	578043	A	G	-0.0750748	0.463099	0.871368
chrA08-578052	chrA08	578052	G	A	-0.248227	0.63519	0.696338
chrA08-578143	chrA08	578143	A	C	-0.290405	0.448509	0.518005
chrA08-578165	chrA08	578165	A	T	-0.644691	0.493808	0.193101
chrA08-578191	chrA08	578191	G	A	0.198233	0.512598	0.699344
chrA08-578257	chrA08	578257	C	T	0.518402	0.495513	0.296647
chrA08-578262	chrA08	578262	G	T	0.0626529	0.401563	0.876161
chrA08-578278	chrA08	578278	T	C	-0.389159	0.473387	0.411946
chrA08-578461	chrA08	578461	C	T	-1.24274	0.518934	0.0174877
chrA08-578541	chrA08	578541	T	C	-0.194598	0.398623	0.625923
chrA08-578582	chrA08	578582	T	A	0.614785	0.427281	0.151653
chrA08-578982	chrA08	578982	T	G	0.178281	0.390336	0.64832
chrA08-578987	chrA08	578987	G	A	0.637573	0.648507	0.326644
chrA08-579014	chrA08	579014	C	T	0.317183	0.662462	0.632571
chrA08-579047	chrA08	579047	T	C	0.304739	0.656018	0.642739
chrA08-579135	chrA08	579135	C	T	0.384583	0.48745	0.430999
chrA08-579209	chrA08	579209	T	C	0.0687367	0.666924	0.918007
chrA08-579219	chrA08	579219	C	T	0.0192453	0.551898	0.972215
chrA08-579260	chrA08	579260	C	T	0.193263	0.377967	0.60965
chrA08-580478	chrA08	580478	A	G	0.24984	0.445752	0.575728
chrA08-580528	chrA08	580528	A	G	0.293073	0.435104	0.501308
chrA08-580536	chrA08	580536	G	A	0.255874	0.445479	0.566312
chrA08-580546	chrA08	580546	C	T	0.255874	0.445479	0.566312
chrA08-580584	chrA08	580584	C	T	0.401819	0.402055	0.318718
chrA08-580592	chrA08	580592	G	A	0.286815	0.362117	0.429205
chrA08-580606	chrA08	580606	C	T	0.404451	0.424994	0.342336
chrA08-580612	chrA08	580612	C	T	0.354045	0.430764	0.412044
chrA08-580623	chrA08	580623	G	A	0.498253	0.442457	0.261377
chrA08-580634	chrA08	580634	C	T	0.44011	0.44529	0.324084
chrA08-580637	chrA08	580637	A	G	0.44011	0.44529	0.324084
chrA08-580660	chrA08	580660	C	T	0.498335	0.433768	0.251893
chrA08-580684	chrA08	580684	G	A	0.26557	0.427065	0.5347
chrA08-580693	chrA08	580693	G	A	0.26557	0.427065	0.5347
chrA08-580700	chrA08	580700	G	A	0.26557	0.427065	0.5347
chrA08-580752	chrA08	580752	C	T	0.350931	0.431611	0.417076
chrA08-580755	chrA08	580755	G	C	0.350931	0.431611	0.417076
chrA08-581943	chrA08	581943	T	A	0.512146	0.503929	0.310626
chrA08-581946	chrA08	581946	G	A	-0.0318108	0.615741	0.958846
chrA08-582155	chrA08	582155	A	C	-0.146722	0.661868	0.824774
chrA08-582173	chrA08	582173	A	G	-0.107574	0.403201	0.789878
chrA08-582250	chrA08	582250	T	A	0.0669416	0.624996	0.914804
chrA08-582387	chrA08	582387	C	T	0.299282	0.606678	0.622296
chrA08-582397	chrA08	582397	T	C	0.874133	0.494109	0.0782934
chrA08-582453	chrA08	582453	A	T	0.739775	0.686096	0.282135
chrA08-582476	chrA08	582476	T	A	0.964699	0.745928	0.197299
chrA08-582937	chrA08	582937	A	T	0.0473703	0.417911	0.909859
chrA08-586495	chrA08	586495	A	G	-0.0466477	0.443717	0.916371
chrA08-586539	chrA08	586539	T	A	-0.345298	0.513706	0.502197
chrA08-586566	chrA08	586566	C	T	-0.647952	0.514674	0.209411
chrA08-590234	chrA08	590234	C	G	-0.329237	0.44384	0.459022
chrA08-590376	chrA08	590376	A	G	0.166474	0.356745	0.641225
chrA08-590427	chrA08	590427	T	G	-0.0513099	0.350594	0.883781
chrA08-590793	chrA08	590793	A	G	0.280171	0.39383	0.477608
chrA08-591769	chrA08	591769	A	G	-0.112527	0.407483	0.782696
chrA08-591946	chrA08	591946	C	A	0.151907	0.332688	0.648416
chrA08-592843	chrA08	592843	G	T	-0.0364492	0.338076	0.914244
chrA08-592922	chrA08	592922	G	T	-0.0837545	0.529846	0.874547
chrA08-592968	chrA08	592968	A	G	-0.660584	0.473535	0.164453
chrA08-594129	chrA08	594129	C	A	0.106844	0.344024	0.756427
chrA08-594489	chrA08	594489	A	G	0.26762	0.349191	0.444279
chrA08-594803	chrA08	594803	G	T	0.132771	0.332339	0.689918
chrA08-595055	chrA08	595055	G	A	0.154306	0.334197	0.644747
chrA08-595457	chrA08	595457	C	T	-0.185158	0.415101	0.656005
chrA08-595492	chrA08	595492	C	T	-0.0480811	0.54729	0.930075
chrA08-595493	chrA08	595493	C	T	0.256687	0.331993	0.440271
chrA08-595576	chrA08	595576	G	A	0.145269	0.534214	0.785936
chrA08-595583	chrA08	595583	C	T	-0.495123	0.501519	0.324632
chrA08-595594	chrA08	595594	G	A	-0.0466983	0.550358	0.932459
chrA08-595778	chrA08	595778	C	T	-0.194963	0.318987	0.541717
chrA08-595920	chrA08	595920	T	C	0.184542	0.334256	0.581454
chrA08-596077	chrA08	596077	C	T	-0.148009	0.472954	0.754625
chrA08-596086	chrA08	596086	C	G	0.220038	0.334081	0.510834
chrA08-596121	chrA08	596121	C	A	-0.450181	0.47982	0.34918
chrA08-596134	chrA08	596134	G	A	-0.476834	0.49066	0.332231
chrA08-596138	chrA08	596138	T	C	0.271737	0.359904	0.45106
chrA08-596159	chrA08	596159	A	G	0.0867613	0.334207	0.795418
chrA08-596180	chrA08	596180	G	A	0.148672	0.354001	0.674922
chrA08-596228	chrA08	596228	G	A	0.163082	0.331481	0.623235
chrA08-596275	chrA08	596275	C	T	0.114438	0.331876	0.730566
chrA08-596556	chrA08	596556	A	G	0.178653	0.340512	0.600361
chrA08-596712	chrA08	596712	G	T	0.651138	0.336553	0.0543358
[truncated: 91,167 more rows]
