# Supplementary material for: Functional and evolutionary study of MLO gene family in the regulation of Sclerotinia stem rot resistance in Brassica napus L
Source: Biotechnol Biofuels Bioprod. 2023 May 23;16:86. doi: 10.1186/s13068-023-02325-z (PMC10204302; doi:10.1186/s13068-023-02325-z)
Supplement: Supplementary file 5 — Additional file 5: Table S2. The phenotype of accessions in each haplotype, and the statistical analysis. 888-5 and M083 before and after inoculation. [file 13068_2023_2325_MOESM5_ESM.xlsx]

## Sheet: Sheet1
Additional Table 2 - Phenotype of accessions in each haplotype, and the statistical analysis
	Hap1	Hap2	Hap3					Hap1	Hap2	Hap3
Necrosis length of accessions	14.4154	5.96667	10.3571				AV	12.9882	9.54514	7.26368
	14.3733	4.61429	3.76154				SD	4.25055	3.07645	3.1188
	16.6462	13.6143	9.9				P	1.40524e-16	0.0381176
	7.71667	10.5071	10.575
	8.55455	12.9846	9.975
	19.4333	9	10.6154
	17.9267	7.34545	7.97333
	17.0923	10.5667	9.54286
	12.7933	11.3071	7.46429
	13.91		6.96429
	11.8538		8.89231
	11.5077		12.3214
	12.3571		7.27692
	12.8429		3.4
	13.3843		2.9
	13.4917		3.3
	12.9273		11.14
	13.6545		3.27692
	7.33333		6.33571
	11.5214		4.35333
	16.0357		6.53846
	15.05		11.1143
	9.14286		10.2071
	7.50714		9.01429
	7.90714		3.15385
	10.5143		11.9286
	7.36429		11.2308
	15.4091		1.75714
	10.6857		8.18462
	10.1333		6.25
	10.4071		3.38571
	16.1154		10.6143
	14.9714		12.5429
	9.59333		13.1
	16.65		8.39286
	16.6929		13.35
	14.1571		4.97143
	20.9571		4.95
	18.5846		9.6
	18.4429		11.7571
	10.8333		8.88462
	14.7714		3.24
	21.8933		8.54286
	13.9714		5.72
	8.32727		2.42143
	22.8571		6.19286
	5.2		7.02143
	16.3333		7.49231
	10.2308		4.00667
	4.14		5.74286
	8.91429		8.39286
	7.85714		4.25333
			2.92857
			2.92857
			6.86429
			5.47857
			5.675
			9.325
			1.83333
			10.5714
			4.48
			9.85
			11.1643
			12.6857
			9.09333
			11.61
			4.66923
			12.225
			10.8643
			12.9714
			8.82857
			5.33333
			3.52
			6.30667
			3.18
			4.72
			3.94
			4.00667
			4.12667
			8.51538
			7.41429
			6.76429
			8.46154
			3.68571
			7.02857
			5.65714
			7.33571
			11.6333
			3.27857
			7.96429
			6.32857
			4.54286
			5.17857
			5.22143
			6.58571
			8.25714
