# Supplementary material for: Functional and evolutionary study of MLO gene family in the regulation of Sclerotinia stem rot resistance in Brassica napus L
Source: Biotechnol Biofuels Bioprod. 2023 May 23;16:86. doi: 10.1186/s13068-023-02325-z (PMC10204302; doi:10.1186/s13068-023-02325-z)
Supplement: Supplementary file 6 — Additional file 6: Table S3. Predictive analysis results of cis-acting regulatory elements for the three haplotypes. [file 13068_2023_2325_MOESM6_ESM.xlsx]

## Sheet: Hap1
Additional Table 3 - Predictive analysis results of cis-acting regulatory elements for the three haplotypes
Project Number	Site Name	Sequence	Position	Matrix Score	Strand	Organism	Function
PlantCARE_29759	ABRE	ACGTG	337	5	-	Arabidopsis thaliana	cis-acting element involved in the abscisic acid responsiveness						Each haplotype in a separate sheet
PlantCARE_29759	ABRE	ACGTG	1031	5	-	Arabidopsis thaliana	cis-acting element involved in the abscisic acid responsiveness
PlantCARE_29759	ABRE	ACGTG	1064	5	-	Arabidopsis thaliana	cis-acting element involved in the abscisic acid responsiveness
PlantCARE_29759	ABRE	ACGTG	1075	5	-	Arabidopsis thaliana	cis-acting element involved in the abscisic acid responsiveness
PlantCARE_29759	MYC	CAATTG	65	6	+	Arabidopsis thaliana
PlantCARE_29759	MYC	CATGTG	721	6	+	Arabidopsis thaliana
PlantCARE_29759	MYC	CATGTG	1024	6	-	Arabidopsis thaliana
PlantCARE_29759	MYC	CATGTG	1190	6	+	Arabidopsis thaliana
PlantCARE_29759	MYC	CATGTG	1482	6	-	Arabidopsis thaliana
PlantCARE_29759	RY-element	CATGCATG	1175	8	-	Helianthus annuus	cis-acting regulatory element involved in seed-specific regulation
PlantCARE_29759	Unnamed__1	CGTGG	286	5	-	Zea mays
PlantCARE_29759	ARE	AAACCA	237	6	-	Zea mays	cis-acting regulatory element essential for the anaerobic induction
PlantCARE_29759	ARE	AAACCA	304	6	+	Zea mays	cis-acting regulatory element essential for the anaerobic induction
PlantCARE_29759	ARE	AAACCA	343	6	-	Zea mays	cis-acting regulatory element essential for the anaerobic induction
PlantCARE_29759	Myb	TAACTG	1035	6	+	Arabidopsis thaliana
PlantCARE_29759	Myb	TAACTG	1068	6	+	Arabidopsis thaliana
PlantCARE_29759	Myb	TAACTG	1467	6	+	Arabidopsis thaliana
PlantCARE_29759	ABRE4	CACGTA	1031	6	+	Zea mays
PlantCARE_29759	ABRE4	CACGTA	1064	6	+	Zea mays
PlantCARE_29759	ABRE4	CACGTA	1075	6	+	Zea mays
PlantCARE_29759		motif_sequence	72	4	+	organism	short_function
PlantCARE_29759		motif_sequence	360	4	-	organism	short_function
PlantCARE_29759		motif_sequence	389	4	-	organism	short_function
PlantCARE_29759		motif_sequence	536	4	+	organism	short_function
PlantCARE_29759		motif_sequence	1083	4	-	organism	short_function
PlantCARE_29759		motif_sequence	1187	4	-	organism	short_function
PlantCARE_29759	ABRE3a	TACGTG	1031	6	-	Zea mays
PlantCARE_29759	ABRE3a	TACGTG	1064	6	-	Zea mays
PlantCARE_29759	ABRE3a	TACGTG	1075	6	-	Zea mays
PlantCARE_29759	STRE	AGGGG	874	5	-	Arabidopsis thaliana
PlantCARE_29759	ATCT-motif	AATCTAATCC	687	9	-	Pisum sativum	part of a conserved DNA module involved in light responsiveness
PlantCARE_29759	AT~TATA-box	TATATA	292	6	+	Arabidopsis thaliana
PlantCARE_29759	AT~TATA-box	TATATA	970	6	-	Arabidopsis thaliana
PlantCARE_29759	AT~TATA-box	TATATA	972	6	-	Arabidopsis thaliana
PlantCARE_29759	MYB-like sequence	TAACCA	1356	6	-	Arabidopsis thaliana
PlantCARE_29759	TGACG-motif	TGACG	984	5	+	Hordeum vulgare	cis-acting regulatory element involved in the MeJA-responsiveness
PlantCARE_29759	TGACG-motif	TGACG	1039	5	+	Hordeum vulgare	cis-acting regulatory element involved in the MeJA-responsiveness
PlantCARE_29759	TGACG-motif	TGACG	1208	5	-	Hordeum vulgare	cis-acting regulatory element involved in the MeJA-responsiveness
PlantCARE_29759	TGACG-motif	TGACG	1479	5	-	Hordeum vulgare	cis-acting regulatory element involved in the MeJA-responsiveness
PlantCARE_29759	Unnamed__4	CTCC	74	4	+	Petroselinum hortense
PlantCARE_29759	Unnamed__4	CTCC	549	4	-	Petroselinum hortense
PlantCARE_29759	Unnamed__4	CTCC	586	4	+	Petroselinum hortense
PlantCARE_29759	Unnamed__4	CTCC	657	4	-	Petroselinum hortense
PlantCARE_29759	Unnamed__4	CTCC	1490	4	-	Petroselinum hortense
PlantCARE_29759	CAAT-box	CAAT	65	4	+	Nicotiana glutinosa
PlantCARE_29759	CAAT-box	CAAT	67	4	-	Nicotiana glutinosa
PlantCARE_29759	CAAT-box	CAAAT	184	5	-	Pisum sativum	common cis-acting element in promoter and enhancer regions
PlantCARE_29759	CAAT-box	CAAT	245	4	+	Nicotiana glutinosa
PlantCARE_29759	CAAT-box	CAAT	261	4	+	Nicotiana glutinosa
PlantCARE_29759	CAAT-box	CAAAT	263	5	-	Pisum sativum	common cis-acting element in promoter and enhancer regions
PlantCARE_29759	CAAT-box	CCAAT	307	5	+	Arabidopsis thaliana	common cis-acting element in promoter and enhancer regions
PlantCARE_29759	CAAT-box	CAAT	308	4	+	Nicotiana glutinosa
PlantCARE_29759	CAAT-box	CAAT	414	4	-	Nicotiana glutinosa
PlantCARE_29759	CAAT-box	CAAT	541	4	+	Nicotiana glutinosa
PlantCARE_29759	CAAT-box	CAAAT	680	5	+	Pisum sativum	common cis-acting element in promoter and enhancer regions
PlantCARE_29759	CAAT-box	CAAAT	683	5	-	Pisum sativum	common cis-acting element in promoter and enhancer regions
PlantCARE_29759	CAAT-box	CAAT	717	4	+	Nicotiana glutinosa
PlantCARE_29759	CAAT-box	CAAT	897	4	+	Nicotiana glutinosa
PlantCARE_29759	CAAT-box	CAAT	902	4	-	Nicotiana glutinosa
PlantCARE_29759	CAAT-box	CAAAT	906	5	-	Pisum sativum	common cis-acting element in promoter and enhancer regions
PlantCARE_29759	CAAT-box	CAAAT	956	5	+	Pisum sativum	common cis-acting element in promoter and enhancer regions
PlantCARE_29759	CAAT-box	CAAT	982	4	-	Nicotiana glutinosa
PlantCARE_29759	CAAT-box	CAAT	1168	4	-	Nicotiana glutinosa
PlantCARE_29759	CAAT-box	CCAAT	1218	5	-	Arabidopsis thaliana	common cis-acting element in promoter and enhancer regions
PlantCARE_29759	CAAT-box	CAAT	1364	4	+	Nicotiana glutinosa
PlantCARE_29759	CAAT-box	CAAAT	1366	5	-	Pisum sativum	common cis-acting element in promoter and enhancer regions
PlantCARE_29759	CAAT-box	CAAT	1419	4	-	Nicotiana glutinosa
PlantCARE_29759	CAAT-box	CAAT	1428	4	+	Nicotiana glutinosa
PlantCARE_29759	AE-box	AGAAACTT	268	8	+	Arabidopsis thaliana	part of a module for light response
PlantCARE_29759	as-1	TGACG	984	5	+	Arabidopsis thaliana
PlantCARE_29759	as-1	TGACG	1039	5	+	Arabidopsis thaliana
PlantCARE_29759	as-1	TGACG	1208	5	-	Arabidopsis thaliana
PlantCARE_29759	as-1	TGACG	1479	5	-	Arabidopsis thaliana
PlantCARE_29759	AuxRR-core	GGTCCAT	1099	7	-	Nicotiana tabacum	cis-acting regulatory element involved in auxin responsiveness
PlantCARE_29759	Box 4	ATTAAT	6	6	+	Petroselinum crispum	part of a conserved DNA module involved in light responsiveness
PlantCARE_29759	HD-Zip 1	CAAT(A/T)ATTG	897	8	-	Arabidopsis thaliana	element involved in differentiation of the palisade mesophyll cells
PlantCARE_29759	AAGAA-motif	GAAAGAA	921	7	-	Avena sativa
PlantCARE_29759	TATA-box	TACATAAA	44	8	-	Oryza sativa	core promoter element around -30 of transcription start
PlantCARE_29759	TATA-box	ATATAT	170	6	+	Brassica napus	core promoter element around -30 of transcription start
PlantCARE_29759	TATA-box	TATA	171	4	+	Arabidopsis thaliana	core promoter element around -30 of transcription start
PlantCARE_29759	TATA-box	TATAAAT	178	7	-	Brassica juncea	core promoter element around -30 of transcription start
PlantCARE_29759	TATA-box	TATAAA	179	6	-	Helianthus annuus	core promoter element around -30 of transcription start
PlantCARE_29759	TATA-box	TATAA	180	5	-	Arabidopsis thaliana	core promoter element around -30 of transcription start
PlantCARE_29759	TATA-box	TATA	181	4	+	Arabidopsis thaliana	core promoter element around -30 of transcription start
PlantCARE_29759	TATA-box	ATATAT	291	6	+	Brassica napus	core promoter element around -30 of transcription start
PlantCARE_29759	TATA-box	TATATA	292	6	+	Arabidopsis thaliana	core promoter element around -30 of transcription start
PlantCARE_29759	TATA-box	TATA	294	4	+	Arabidopsis thaliana	core promoter element around -30 of transcription start
PlantCARE_29759	TATA-box	TACAAAA	300	7	+	Oryza sativa	core promoter element around -30 of transcription start
PlantCARE_29759	TATA-box	TATA	399	4	+	Arabidopsis thaliana	core promoter element around -30 of transcription start
PlantCARE_29759	TATA-box	TATA	434	4	+	Arabidopsis thaliana	core promoter element around -30 of transcription start
PlantCARE_29759	TATA-box	TATACA	725	6	-	Helianthus annuus	core promoter element around -30 of transcription start
PlantCARE_29759	TATA-box	TATA	727	4	+	Arabidopsis thaliana	core promoter element around -30 of transcription start
PlantCARE_29759	TATA-box	TACAAAA	847	7	+	Oryza sativa	core promoter element around -30 of transcription start
PlantCARE_29759	TATA-box	TATA	887	4	-	Arabidopsis thaliana	core promoter element around -30 of transcription start
PlantCARE_29759	TATA-box	TATAAA	943	6	-	Helianthus annuus	core promoter element around -30 of transcription start
PlantCARE_29759	TATA-box	TATAA	944	5	-	Arabidopsis thaliana	core promoter element around -30 of transcription start
PlantCARE_29759	TATA-box	TATA	945	4	-	Arabidopsis thaliana	core promoter element around -30 of transcription start
PlantCARE_29759	TATA-box	TATACA	968	6	-	Helianthus annuus	core promoter element around -30 of transcription start
PlantCARE_29759	TATA-box	TATATA	970	6	-	Arabidopsis thaliana	core promoter element around -30 of transcription start
PlantCARE_29759	TATA-box	ATATAT	971	6	-	Brassica napus	core promoter element around -30 of transcription start
PlantCARE_29759	TATA-box	TATATA	972	6	-	Arabidopsis thaliana	core promoter element around -30 of transcription start
PlantCARE_29759	TATA-box	ATATAA	973	6	+	Brassica oleracea	core promoter element around -30 of transcription start
PlantCARE_29759	TATA-box	TATA	974	4	-	Arabidopsis thaliana	core promoter element around -30 of transcription start
PlantCARE_29759	TATA-box	TATA	1044	4	-	Arabidopsis thaliana	core promoter element around -30 of transcription start
PlantCARE_29759	TATA-box	TACAAAA	1289	7	-	Oryza sativa	core promoter element around -30 of transcription start
PlantCARE_29759	TATA-box	ATTATA	1297	6	+	Brassica napus	core promoter element around -30 of transcription start
PlantCARE_29759	TATA-box	TATAA	1298	5	-	Arabidopsis thaliana	core promoter element around -30 of transcription start
PlantCARE_29759	TATA-box	TATA	1299	4	-	Arabidopsis thaliana	core promoter element around -30 of transcription start
PlantCARE_29759	TATA-box	TATA	1343	4	-	Arabidopsis thaliana	core promoter element around -30 of transcription start
PlantCARE_29759	W box	TTGACC	1420	6	+	Arabidopsis thaliana
PlantCARE_29759	TCA	TCATCTTCAT	926	9	+	Pisum sativum
PlantCARE_29759	G-box	CACGTC	337	6	+	Zea mays	cis-acting regulatory element involved in light responsiveness
PlantCARE_29759	G-box	TACGTG	1031	6	-	Arabidopsis thaliana	cis-acting regulatory element involved in light responsiveness
PlantCARE_29759	G-box	TACGTG	1064	6	-	Arabidopsis thaliana	cis-acting regulatory element involved in light responsiveness
PlantCARE_29759	G-box	TACGTG	1075	6	-	Arabidopsis thaliana	cis-acting regulatory element involved in light responsiveness
PlantCARE_29759	MYB	TAACCA	1356	6	-	Arabidopsis thaliana
PlantCARE_29759	CGTCA-motif	CGTCA	984	5	-	Hordeum vulgare	cis-acting regulatory element involved in the MeJA-responsiveness
PlantCARE_29759	CGTCA-motif	CGTCA	1039	5	-	Hordeum vulgare	cis-acting regulatory element involved in the MeJA-responsiveness
PlantCARE_29759	CGTCA-motif	CGTCA	1208	5	+	Hordeum vulgare	cis-acting regulatory element involved in the MeJA-responsiveness
PlantCARE_29759	CGTCA-motif	CGTCA	1479	5	+	Hordeum vulgare	cis-acting regulatory element involved in the MeJA-responsiveness
PlantCARE_29759	GT1-motif	GGTTAAT	1357	7	+	Avena sativa	light responsive element
PlantCARE_29759	GA-motif	ATAGATAA	1199	8	+	Arabidopsis thaliana	part of a light responsive element

## Sheet: Hap2
Project Number	Site Name	Sequence	Position	Matrix Score	Strand	Organism	Function
PlantCARE_30540	W box	TTGACC	1418	6	+	Arabidopsis thaliana
PlantCARE_30540	CAAT-box	CAAT	65	4	+	Nicotiana glutinosa
PlantCARE_30540	CAAT-box	CAAT	67	4	-	Nicotiana glutinosa
PlantCARE_30540	CAAT-box	CAAAT	184	5	-	Pisum sativum	common cis-acting element in promoter and enhancer regions
PlantCARE_30540	CAAT-box	CAAT	245	4	+	Nicotiana glutinosa
PlantCARE_30540	CAAT-box	CAAT	261	4	+	Nicotiana glutinosa
PlantCARE_30540	CAAT-box	CAAAT	263	5	-	Pisum sativum	common cis-acting element in promoter and enhancer regions
PlantCARE_30540	CAAT-box	CCAAT	307	5	+	Arabidopsis thaliana	common cis-acting element in promoter and enhancer regions
PlantCARE_30540	CAAT-box	CAAT	308	4	+	Nicotiana glutinosa
PlantCARE_30540	CAAT-box	CAAT	412	4	-	Nicotiana glutinosa
PlantCARE_30540	CAAT-box	CAAT	539	4	+	Nicotiana glutinosa
PlantCARE_30540	CAAT-box	CAAAT	678	5	+	Pisum sativum	common cis-acting element in promoter and enhancer regions
PlantCARE_30540	CAAT-box	CAAAT	681	5	-	Pisum sativum	common cis-acting element in promoter and enhancer regions
PlantCARE_30540	CAAT-box	CAAT	715	4	+	Nicotiana glutinosa
PlantCARE_30540	CAAT-box	CAAT	895	4	+	Nicotiana glutinosa
PlantCARE_30540	CAAT-box	CAAT	900	4	-	Nicotiana glutinosa
PlantCARE_30540	CAAT-box	CAAAT	904	5	-	Pisum sativum	common cis-acting element in promoter and enhancer regions
PlantCARE_30540	CAAT-box	CAAAT	954	5	+	Pisum sativum	common cis-acting element in promoter and enhancer regions
PlantCARE_30540	CAAT-box	CAAT	980	4	-	Nicotiana glutinosa
PlantCARE_30540	CAAT-box	CAAT	1166	4	-	Nicotiana glutinosa
PlantCARE_30540	CAAT-box	CAAT	1202	4	+	Nicotiana glutinosa
PlantCARE_30540	CAAT-box	CCAAT	1216	5	-	Arabidopsis thaliana	common cis-acting element in promoter and enhancer regions
PlantCARE_30540	CAAT-box	CAAT	1362	4	+	Nicotiana glutinosa
PlantCARE_30540	CAAT-box	CAAAT	1364	5	-	Pisum sativum	common cis-acting element in promoter and enhancer regions
PlantCARE_30540	CAAT-box	CAAT	1417	4	-	Nicotiana glutinosa
PlantCARE_30540	CAAT-box	CAAT	1426	4	+	Nicotiana glutinosa
PlantCARE_30540	TATA-box	TACATAAA	44	8	-	Oryza sativa	core promoter element around -30 of transcription start
PlantCARE_30540	TATA-box	ATATAT	170	6	+	Brassica napus	core promoter element around -30 of transcription start
PlantCARE_30540	TATA-box	TATA	171	4	+	Arabidopsis thaliana	core promoter element around -30 of transcription start
PlantCARE_30540	TATA-box	TATAAAT	178	7	-	Brassica juncea	core promoter element around -30 of transcription start
PlantCARE_30540	TATA-box	TATAAA	179	6	-	Helianthus annuus	core promoter element around -30 of transcription start
PlantCARE_30540	TATA-box	TATAA	180	5	-	Arabidopsis thaliana	core promoter element around -30 of transcription start
PlantCARE_30540	TATA-box	TATA	181	4	+	Arabidopsis thaliana	core promoter element around -30 of transcription start
PlantCARE_30540	TATA-box	ATATAT	291	6	+	Brassica napus	core promoter element around -30 of transcription start
PlantCARE_30540	TATA-box	TATATA	292	6	+	Arabidopsis thaliana	core promoter element around -30 of transcription start
PlantCARE_30540	TATA-box	TATA	294	4	+	Arabidopsis thaliana	core promoter element around -30 of transcription start
PlantCARE_30540	TATA-box	TACAAAA	300	7	+	Oryza sativa	core promoter element around -30 of transcription start
PlantCARE_30540	TATA-box	TATA	397	4	+	Arabidopsis thaliana	core promoter element around -30 of transcription start
PlantCARE_30540	TATA-box	TATA	432	4	+	Arabidopsis thaliana	core promoter element around -30 of transcription start
PlantCARE_30540	TATA-box	TATACA	723	6	-	Helianthus annuus	core promoter element around -30 of transcription start
PlantCARE_30540	TATA-box	TATA	725	4	+	Arabidopsis thaliana	core promoter element around -30 of transcription start
PlantCARE_30540	TATA-box	TACAAAA	845	7	+	Oryza sativa	core promoter element around -30 of transcription start
PlantCARE_30540	TATA-box	TATA	885	4	-	Arabidopsis thaliana	core promoter element around -30 of transcription start
PlantCARE_30540	TATA-box	TATAAA	941	6	-	Helianthus annuus	core promoter element around -30 of transcription start
PlantCARE_30540	TATA-box	TATAA	942	5	-	Arabidopsis thaliana	core promoter element around -30 of transcription start
PlantCARE_30540	TATA-box	TATA	943	4	-	Arabidopsis thaliana	core promoter element around -30 of transcription start
PlantCARE_30540	TATA-box	TATACA	966	6	-	Helianthus annuus	core promoter element around -30 of transcription start
PlantCARE_30540	TATA-box	TATATA	968	6	-	Arabidopsis thaliana	core promoter element around -30 of transcription start
PlantCARE_30540	TATA-box	ATATAT	969	6	-	Brassica napus	core promoter element around -30 of transcription start
PlantCARE_30540	TATA-box	TATATA	970	6	-	Arabidopsis thaliana	core promoter element around -30 of transcription start
PlantCARE_30540	TATA-box	ATATAA	971	6	+	Brassica oleracea	core promoter element around -30 of transcription start
PlantCARE_30540	TATA-box	TATA	972	4	-	Arabidopsis thaliana	core promoter element around -30 of transcription start
PlantCARE_30540	TATA-box	TATA	1042	4	-	Arabidopsis thaliana	core promoter element around -30 of transcription start
PlantCARE_30540	TATA-box	TACAAAA	1287	7	-	Oryza sativa	core promoter element around -30 of transcription start
PlantCARE_30540	TATA-box	ATTATA	1295	6	+	Brassica napus	core promoter element around -30 of transcription start
PlantCARE_30540	TATA-box	TATAA	1296	5	-	Arabidopsis thaliana	core promoter element around -30 of transcription start
PlantCARE_30540	TATA-box	TATA	1297	4	-	Arabidopsis thaliana	core promoter element around -30 of transcription start
PlantCARE_30540	TATA-box	TATA	1341	4	-	Arabidopsis thaliana	core promoter element around -30 of transcription start
PlantCARE_30540	Unnamed__4	CTCC	547	4	-	Petroselinum hortense
PlantCARE_30540	Unnamed__4	CTCC	584	4	+	Petroselinum hortense
PlantCARE_30540	Unnamed__4	CTCC	655	4	-	Petroselinum hortense
PlantCARE_30540	Unnamed__4	CTCC	1488	4	-	Petroselinum hortense
PlantCARE_30540	CGTCA-motif	CGTCA	982	5	-	Hordeum vulgare	cis-acting regulatory element involved in the MeJA-responsiveness
PlantCARE_30540	CGTCA-motif	CGTCA	1037	5	-	Hordeum vulgare	cis-acting regulatory element involved in the MeJA-responsiveness
PlantCARE_30540	CGTCA-motif	CGTCA	1206	5	+	Hordeum vulgare	cis-acting regulatory element involved in the MeJA-responsiveness
PlantCARE_30540	CGTCA-motif	CGTCA	1477	5	+	Hordeum vulgare	cis-acting regulatory element involved in the MeJA-responsiveness
PlantCARE_30540	MYB	TAACCA	1354	6	-	Arabidopsis thaliana
PlantCARE_30540	TGACG-motif	TGACG	982	5	+	Hordeum vulgare	cis-acting regulatory element involved in the MeJA-responsiveness
PlantCARE_30540	TGACG-motif	TGACG	1037	5	+	Hordeum vulgare	cis-acting regulatory element involved in the MeJA-responsiveness
PlantCARE_30540	TGACG-motif	TGACG	1206	5	-	Hordeum vulgare	cis-acting regulatory element involved in the MeJA-responsiveness
PlantCARE_30540	TGACG-motif	TGACG	1477	5	-	Hordeum vulgare	cis-acting regulatory element involved in the MeJA-responsiveness
PlantCARE_30540		motif_sequence	359	4	-	organism	short_function
PlantCARE_30540		motif_sequence	387	4	-	organism	short_function
PlantCARE_30540		motif_sequence	534	4	+	organism	short_function
PlantCARE_30540		motif_sequence	1081	4	-	organism	short_function
PlantCARE_30540		motif_sequence	1185	4	-	organism	short_function
PlantCARE_30540	AAGAA-motif	GAAAGAA	919	7	-	Avena sativa
PlantCARE_30540	AT~TATA-box	TATATA	292	6	+	Arabidopsis thaliana
PlantCARE_30540	AT~TATA-box	TATATA	968	6	-	Arabidopsis thaliana
PlantCARE_30540	AT~TATA-box	TATATA	970	6	-	Arabidopsis thaliana
PlantCARE_30540	Box 4	ATTAAT	6	6	+	Petroselinum crispum	part of a conserved DNA module involved in light responsiveness
PlantCARE_30540	ABRE4	CACGTA	1029	6	+	Zea mays
PlantCARE_30540	ABRE4	CACGTA	1062	6	+	Zea mays
PlantCARE_30540	ABRE4	CACGTA	1073	6	+	Zea mays
PlantCARE_30540	RY-element	CATGCATG	1173	8	-	Helianthus annuus	cis-acting regulatory element involved in seed-specific regulation
PlantCARE_30540	AE-box	AGAAACTT	268	8	+	Arabidopsis thaliana	part of a module for light response
PlantCARE_30540	G-box	CACGTC	337	6	+	Zea mays	cis-acting regulatory element involved in light responsiveness
PlantCARE_30540	G-box	TACGTG	1029	6	-	Arabidopsis thaliana	cis-acting regulatory element involved in light responsiveness
PlantCARE_30540	G-box	TACGTG	1062	6	-	Arabidopsis thaliana	cis-acting regulatory element involved in light responsiveness
PlantCARE_30540	G-box	TACGTG	1073	6	-	Arabidopsis thaliana	cis-acting regulatory element involved in light responsiveness
PlantCARE_30540	Unnamed__1	CGTGG	286	5	-	Zea mays
PlantCARE_30540	ATCT-motif	AATCTAATCC	685	9	-	Pisum sativum	part of a conserved DNA module involved in light responsiveness
PlantCARE_30540	MYB-like sequence	TAACCA	1354	6	-	Arabidopsis thaliana
PlantCARE_30540	ABRE	ACGTG	337	5	-	Arabidopsis thaliana	cis-acting element involved in the abscisic acid responsiveness
PlantCARE_30540	ABRE	ACGTG	1029	5	-	Arabidopsis thaliana	cis-acting element involved in the abscisic acid responsiveness
PlantCARE_30540	ABRE	ACGTG	1062	5	-	Arabidopsis thaliana	cis-acting element involved in the abscisic acid responsiveness
PlantCARE_30540	ABRE	ACGTG	1073	5	-	Arabidopsis thaliana	cis-acting element involved in the abscisic acid responsiveness
PlantCARE_30540	TCA	TCATCTTCAT	924	9	+	Pisum sativum
PlantCARE_30540	ABRE3a	TACGTG	1029	6	-	Zea mays
PlantCARE_30540	ABRE3a	TACGTG	1062	6	-	Zea mays
PlantCARE_30540	ABRE3a	TACGTG	1073	6	-	Zea mays
PlantCARE_30540	HD-Zip 1	CAAT(A/T)ATTG	895	8	-	Arabidopsis thaliana	element involved in differentiation of the palisade mesophyll cells
PlantCARE_30540	STRE	AGGGG	872	5	-	Arabidopsis thaliana
PlantCARE_30540	ARE	AAACCA	237	6	-	Zea mays	cis-acting regulatory element essential for the anaerobic induction
PlantCARE_30540	ARE	AAACCA	304	6	+	Zea mays	cis-acting regulatory element essential for the anaerobic induction
PlantCARE_30540	ARE	AAACCA	343	6	-	Zea mays	cis-acting regulatory element essential for the anaerobic induction
PlantCARE_30540	Myb	TAACTG	1033	6	+	Arabidopsis thaliana
PlantCARE_30540	Myb	TAACTG	1066	6	+	Arabidopsis thaliana
PlantCARE_30540	Myb	TAACTG	1465	6	+	Arabidopsis thaliana
PlantCARE_30540	MYC	CAATTG	65	6	+	Arabidopsis thaliana
PlantCARE_30540	MYC	CATGTG	719	6	+	Arabidopsis thaliana
PlantCARE_30540	MYC	CATGTG	1022	6	-	Arabidopsis thaliana
PlantCARE_30540	MYC	CATGTG	1480	6	-	Arabidopsis thaliana
PlantCARE_30540	AuxRR-core	GGTCCAT	1097	7	-	Nicotiana tabacum	cis-acting regulatory element involved in auxin responsiveness
PlantCARE_30540	as-1	TGACG	982	5	+	Arabidopsis thaliana
PlantCARE_30540	as-1	TGACG	1037	5	+	Arabidopsis thaliana
PlantCARE_30540	as-1	TGACG	1206	5	-	Arabidopsis thaliana
PlantCARE_30540	as-1	TGACG	1477	5	-	Arabidopsis thaliana
PlantCARE_30540	GT1-motif	GGTTAAT	1355	7	+	Avena sativa	light responsive element

## Sheet: Hap3
Project Number	Site Name	Sequence	Position	Matrix Score	Strand	Organism	Function
PlantCARE_16147	AAGAA-motif	GAAAGAA	921	7	-	Avena sativa
PlantCARE_16147	GT1-motif	GGTTAAT	1357	7	+	Avena sativa	light responsive element
PlantCARE_16147	CAAT-box	CAAT	65	4	+	Nicotiana glutinosa
PlantCARE_16147	CAAT-box	CAAT	67	4	-	Nicotiana glutinosa
PlantCARE_16147	CAAT-box	CAAAT	184	5	-	Pisum sativum	common cis-acting element in promoter and enhancer regions
PlantCARE_16147	CAAT-box	CAAT	245	4	+	Nicotiana glutinosa
PlantCARE_16147	CAAT-box	CAAT	261	4	+	Nicotiana glutinosa
PlantCARE_16147	CAAT-box	CAAAT	263	5	-	Pisum sativum	common cis-acting element in promoter and enhancer regions
PlantCARE_16147	CAAT-box	CCAAT	307	5	+	Arabidopsis thaliana	common cis-acting element in promoter and enhancer regions
PlantCARE_16147	CAAT-box	CAAT	308	4	+	Nicotiana glutinosa
PlantCARE_16147	CAAT-box	CAAT	414	4	-	Nicotiana glutinosa
PlantCARE_16147	CAAT-box	CAAT	541	4	+	Nicotiana glutinosa
PlantCARE_16147	CAAT-box	CAAAT	680	5	+	Pisum sativum	common cis-acting element in promoter and enhancer regions
PlantCARE_16147	CAAT-box	CAAAT	683	5	-	Pisum sativum	common cis-acting element in promoter and enhancer regions
PlantCARE_16147	CAAT-box	CAAT	717	4	+	Nicotiana glutinosa
PlantCARE_16147	CAAT-box	CAAT	897	4	+	Nicotiana glutinosa
PlantCARE_16147	CAAT-box	CAAT	902	4	-	Nicotiana glutinosa
PlantCARE_16147	CAAT-box	CAAAT	906	5	-	Pisum sativum	common cis-acting element in promoter and enhancer regions
PlantCARE_16147	CAAT-box	CAAAT	956	5	+	Pisum sativum	common cis-acting element in promoter and enhancer regions
PlantCARE_16147	CAAT-box	CAAT	982	4	-	Nicotiana glutinosa
PlantCARE_16147	CAAT-box	CAAT	1168	4	-	Nicotiana glutinosa
PlantCARE_16147	CAAT-box	CAAT	1204	4	+	Nicotiana glutinosa
PlantCARE_16147	CAAT-box	CCAAT	1218	5	-	Arabidopsis thaliana	common cis-acting element in promoter and enhancer regions
PlantCARE_16147	CAAT-box	CAAT	1364	4	+	Nicotiana glutinosa
PlantCARE_16147	CAAT-box	CAAAT	1366	5	-	Pisum sativum	common cis-acting element in promoter and enhancer regions
PlantCARE_16147	CAAT-box	CAAT	1419	4	-	Nicotiana glutinosa
PlantCARE_16147	CAAT-box	CAAT	1428	4	+	Nicotiana glutinosa
PlantCARE_16147	as-1	TGACG	984	5	+	Arabidopsis thaliana
PlantCARE_16147	as-1	TGACG	1039	5	+	Arabidopsis thaliana
PlantCARE_16147	as-1	TGACG	1208	5	-	Arabidopsis thaliana
PlantCARE_16147	as-1	TGACG	1479	5	-	Arabidopsis thaliana
PlantCARE_16147	ATCT-motif	AATCTAATCC	687	9	-	Pisum sativum	part of a conserved DNA module involved in light responsiveness
PlantCARE_16147	TCA	TCATCTTCAT	926	9	+	Pisum sativum
PlantCARE_16147	AuxRR-core	GGTCCAT	1099	7	-	Nicotiana tabacum	cis-acting regulatory element involved in auxin responsiveness
PlantCARE_16147	ABRE3a	TACGTG	1031	6	-	Zea mays
PlantCARE_16147	ABRE3a	TACGTG	1064	6	-	Zea mays
PlantCARE_16147	ABRE3a	TACGTG	1075	6	-	Zea mays
PlantCARE_16147	STRE	AGGGG	874	5	-	Arabidopsis thaliana
PlantCARE_16147	Myb	TAACTG	1035	6	+	Arabidopsis thaliana
PlantCARE_16147	Myb	TAACTG	1068	6	+	Arabidopsis thaliana
PlantCARE_16147	Myb	TAACTG	1467	6	+	Arabidopsis thaliana
PlantCARE_16147	TGACG-motif	TGACG	984	5	+	Hordeum vulgare	cis-acting regulatory element involved in the MeJA-responsiveness
PlantCARE_16147	TGACG-motif	TGACG	1039	5	+	Hordeum vulgare	cis-acting regulatory element involved in the MeJA-responsiveness
PlantCARE_16147	TGACG-motif	TGACG	1208	5	-	Hordeum vulgare	cis-acting regulatory element involved in the MeJA-responsiveness
PlantCARE_16147	TGACG-motif	TGACG	1479	5	-	Hordeum vulgare	cis-acting regulatory element involved in the MeJA-responsiveness
PlantCARE_16147	MYC	CAATTG	65	6	+	Arabidopsis thaliana
PlantCARE_16147	MYC	CATGTG	721	6	+	Arabidopsis thaliana
PlantCARE_16147	MYC	CATGTG	1024	6	-	Arabidopsis thaliana
PlantCARE_16147	MYC	CATGTG	1482	6	-	Arabidopsis thaliana
PlantCARE_16147	HD-Zip 1	CAAT(A/T)ATTG	897	8	-	Arabidopsis thaliana	element involved in differentiation of the palisade mesophyll cells
PlantCARE_16147	Unnamed__4	CTCC	549	4	-	Petroselinum hortense
PlantCARE_16147	Unnamed__4	CTCC	586	4	+	Petroselinum hortense
PlantCARE_16147	Unnamed__4	CTCC	657	4	-	Petroselinum hortense
PlantCARE_16147	Unnamed__4	CTCC	1490	4	-	Petroselinum hortense
PlantCARE_16147	G-box	CACGTC	337	6	+	Zea mays	cis-acting regulatory element involved in light responsiveness
PlantCARE_16147	G-box	TACGTG	1031	6	-	Arabidopsis thaliana	cis-acting regulatory element involved in light responsiveness
PlantCARE_16147	G-box	TACGTG	1064	6	-	Arabidopsis thaliana	cis-acting regulatory element involved in light responsiveness
PlantCARE_16147	G-box	TACGTG	1075	6	-	Arabidopsis thaliana	cis-acting regulatory element involved in light responsiveness
PlantCARE_16147	ABRE4	CACGTA	1031	6	+	Zea mays
PlantCARE_16147	ABRE4	CACGTA	1064	6	+	Zea mays
PlantCARE_16147	ABRE4	CACGTA	1075	6	+	Zea mays
PlantCARE_16147	CGTCA-motif	CGTCA	984	5	-	Hordeum vulgare	cis-acting regulatory element involved in the MeJA-responsiveness
PlantCARE_16147	CGTCA-motif	CGTCA	1039	5	-	Hordeum vulgare	cis-acting regulatory element involved in the MeJA-responsiveness
PlantCARE_16147	CGTCA-motif	CGTCA	1208	5	+	Hordeum vulgare	cis-acting regulatory element involved in the MeJA-responsiveness
PlantCARE_16147	CGTCA-motif	CGTCA	1479	5	+	Hordeum vulgare	cis-acting regulatory element involved in the MeJA-responsiveness
PlantCARE_16147	MYB-like sequence	TAACCA	1356	6	-	Arabidopsis thaliana
PlantCARE_16147	AE-box	AGAAACTT	268	8	+	Arabidopsis thaliana	part of a module for light response
PlantCARE_16147	Box 4	ATTAAT	6	6	+	Petroselinum crispum	part of a conserved DNA module involved in light responsiveness
PlantCARE_16147	RY-element	CATGCATG	1175	8	-	Helianthus annuus	cis-acting regulatory element involved in seed-specific regulation
PlantCARE_16147	TATA-box	TACATAAA	44	8	-	Oryza sativa	core promoter element around -30 of transcription start
PlantCARE_16147	TATA-box	ATATAT	170	6	+	Brassica napus	core promoter element around -30 of transcription start
PlantCARE_16147	TATA-box	TATA	171	4	+	Arabidopsis thaliana	core promoter element around -30 of transcription start
PlantCARE_16147	TATA-box	TATAAAT	178	7	-	Brassica juncea	core promoter element around -30 of transcription start
PlantCARE_16147	TATA-box	TATAAA	179	6	-	Helianthus annuus	core promoter element around -30 of transcription start
PlantCARE_16147	TATA-box	TATAA	180	5	-	Arabidopsis thaliana	core promoter element around -30 of transcription start
PlantCARE_16147	TATA-box	TATA	181	4	+	Arabidopsis thaliana	core promoter element around -30 of transcription start
PlantCARE_16147	TATA-box	ATATAT	291	6	+	Brassica napus	core promoter element around -30 of transcription start
PlantCARE_16147	TATA-box	TATATA	292	6	+	Arabidopsis thaliana	core promoter element around -30 of transcription start
PlantCARE_16147	TATA-box	TATA	294	4	+	Arabidopsis thaliana	core promoter element around -30 of transcription start
PlantCARE_16147	TATA-box	TACAAAA	300	7	+	Oryza sativa	core promoter element around -30 of transcription start
PlantCARE_16147	TATA-box	TATA	399	4	+	Arabidopsis thaliana	core promoter element around -30 of transcription start
PlantCARE_16147	TATA-box	TATA	434	4	+	Arabidopsis thaliana	core promoter element around -30 of transcription start
PlantCARE_16147	TATA-box	TATACA	725	6	-	Helianthus annuus	core promoter element around -30 of transcription start
PlantCARE_16147	TATA-box	TATA	727	4	+	Arabidopsis thaliana	core promoter element around -30 of transcription start
PlantCARE_16147	TATA-box	TACAAAA	847	7	+	Oryza sativa	core promoter element around -30 of transcription start
PlantCARE_16147	TATA-box	TATA	887	4	-	Arabidopsis thaliana	core promoter element around -30 of transcription start
PlantCARE_16147	TATA-box	TATAAA	943	6	-	Helianthus annuus	core promoter element around -30 of transcription start
PlantCARE_16147	TATA-box	TATAA	944	5	-	Arabidopsis thaliana	core promoter element around -30 of transcription start
PlantCARE_16147	TATA-box	TATA	945	4	-	Arabidopsis thaliana	core promoter element around -30 of transcription start
PlantCARE_16147	TATA-box	TATACA	968	6	-	Helianthus annuus	core promoter element around -30 of transcription start
PlantCARE_16147	TATA-box	TATATA	970	6	-	Arabidopsis thaliana	core promoter element around -30 of transcription start
PlantCARE_16147	TATA-box	ATATAT	971	6	-	Brassica napus	core promoter element around -30 of transcription start
PlantCARE_16147	TATA-box	TATATA	972	6	-	Arabidopsis thaliana	core promoter element around -30 of transcription start
PlantCARE_16147	TATA-box	ATATAA	973	6	+	Brassica oleracea	core promoter element around -30 of transcription start
PlantCARE_16147	TATA-box	TATA	974	4	-	Arabidopsis thaliana	core promoter element around -30 of transcription start
PlantCARE_16147	TATA-box	TATA	1044	4	-	Arabidopsis thaliana	core promoter element around -30 of transcription start
PlantCARE_16147	TATA-box	TACAAAA	1289	7	-	Oryza sativa	core promoter element around -30 of transcription start
PlantCARE_16147	TATA-box	ATTATA	1297	6	+	Brassica napus	core promoter element around -30 of transcription start
PlantCARE_16147	TATA-box	TATAA	1298	5	-	Arabidopsis thaliana	core promoter element around -30 of transcription start
PlantCARE_16147	TATA-box	TATA	1299	4	-	Arabidopsis thaliana	core promoter element around -30 of transcription start
PlantCARE_16147	TATA-box	TATA	1343	4	-	Arabidopsis thaliana	core promoter element around -30 of transcription start
PlantCARE_16147	ARE	AAACCA	237	6	-	Zea mays	cis-acting regulatory element essential for the anaerobic induction
PlantCARE_16147	ARE	AAACCA	304	6	+	Zea mays	cis-acting regulatory element essential for the anaerobic induction
PlantCARE_16147	ARE	AAACCA	343	6	-	Zea mays	cis-acting regulatory element essential for the anaerobic induction
PlantCARE_16147	MYB	TAACCA	1356	6	-	Arabidopsis thaliana
PlantCARE_16147	Unnamed__1	CGTGG	286	5	-	Zea mays
PlantCARE_16147	ERE	ATTTTAAA	351	8	+	Nicotiana glutinos
PlantCARE_16147		motif_sequence	360	4	-	organism	short_function
PlantCARE_16147		motif_sequence	389	4	-	organism	short_function
PlantCARE_16147		motif_sequence	536	4	+	organism	short_function
PlantCARE_16147		motif_sequence	1083	4	-	organism	short_function
PlantCARE_16147		motif_sequence	1187	4	-	organism	short_function
PlantCARE_16147	AT~TATA-box	TATATA	292	6	+	Arabidopsis thaliana
PlantCARE_16147	AT~TATA-box	TATATA	970	6	-	Arabidopsis thaliana
PlantCARE_16147	AT~TATA-box	TATATA	972	6	-	Arabidopsis thaliana
PlantCARE_16147	ABRE	ACGTG	337	5	-	Arabidopsis thaliana	cis-acting element involved in the abscisic acid responsiveness
PlantCARE_16147	ABRE	ACGTG	1031	5	-	Arabidopsis thaliana	cis-acting element involved in the abscisic acid responsiveness
PlantCARE_16147	ABRE	ACGTG	1064	5	-	Arabidopsis thaliana	cis-acting element involved in the abscisic acid responsiveness
PlantCARE_16147	ABRE	ACGTG	1075	5	-	Arabidopsis thaliana	cis-acting element involved in the abscisic acid responsiveness
PlantCARE_16147	W box	TTGACC	1420	6	+	Arabidopsis thaliana
