# Supplementary material for: Functional and evolutionary study of MLO gene family in the regulation of Sclerotinia stem rot resistance in Brassica napus L
Source: Biotechnol Biofuels Bioprod. 2023 May 23;16:86. doi: 10.1186/s13068-023-02325-z (PMC10204302; doi:10.1186/s13068-023-02325-z)
Supplement: Supplementary file 7 — Additional file 7: Table S4. Phenotype statistical analysis of each haplotype in leaf inoculation experiment. [file 13068_2023_2325_MOESM7_ESM.xlsx]

## Sheet: Sheet1
Additional Table 4 - Phenotype statistical analysis of each haplotype in leaf inoculation experiment
	Hap1	Hap2	Hap3
REP1	23.6023	23.2344	21.8659
REP2	24.2935	23.2353	21.3537
REP3	24.1269	22.9324	21.4561
AV	24.0075	23.134	21.5586
SD	0.360722	0.174593	0.27102
P	0.000713398	0.00106759
