# Supplementary material for: Functional and evolutionary study of MLO gene family in the regulation of Sclerotinia stem rot resistance in Brassica napus L
Source: Biotechnol Biofuels Bioprod. 2023 May 23;16:86. doi: 10.1186/s13068-023-02325-z (PMC10204302; doi:10.1186/s13068-023-02325-z)
Supplement: Supplementary file 8 — Additional file 8: Table S5. FPKM value of BnMLO2 gene expression in different tissues and stages of ZS11. [file 13068_2023_2325_MOESM8_ESM.xlsx]

## Sheet: Sheet1
Additional Table 5 - FPKM value of BnMLO2 gene expression in different tissues and stages of Z11
gene	root	lower_stem_peel	middle_stem_peel	upper_stem_peel	leaf_1	leaf_2	leaf_4	leaf_6	leaf_8	leaf_12	leaf_14	leaf_16	leaf_18	leaf_20	leaf_22	cotyledon_0h	vegetative_rosette	bud_2mm	bud_4mm	sepal	petal	silique_2DAF	silique_4DAF	silique_8DAF	silique_12DAF	silique_wall_14DAF	silique_wall_20DAF	silique_wall_24DAF	silique_wall_28DAF	silique_wall_32DAF	silique_wall_36DAF	silique_wall_40DAF	silique_wall_44DAF	silique_wall_48DAF	silique_wall_52DAF
BnMLO2_7	0	4.09824	1.15846	0.729074	0	0	0	0	0	0	0	0.257013	0	0	0.0717735	0.494849	0	1.86791	0.0352649	0	0	0.729074	0.0942937	0.231144	0.231144	0	0	0	0	0	0	0.057018	0	0	0
BnMLO2_1	0	0.0352649	0	0	0	0	0	0	0	0	0	0	0	0	0	0	0	0	0	0	0	0	0	0	0	0	0	0	0	0	0	0	0	0	0.0352649
BnMLO2_2	0.117287	4.65685	10.9588	25.9087	82.8652	76.7085	90.7731	98.0442	98.0442	127.89	121.786	123.5	133.364	163.279	163.279	9.70342	7.57419	3.11246	1.60268	17.7654	0.125058	8.57983	8.38268	23.2515	54.3304	72.5167	47.5029	74.5835	107.383	109.661	143.007	154.417	101.537	69.5219	87.0347
BnMLO2_3	11.3805	33.7755	125.238	20.4068	5.6807	5.06287	5.49802	6.06162	4.85634	3.85678	3.28709	3.22807	2.73213	2.53081	2.97237	5.58873	6.21	6.6211	7.28212	0.591073	1.20381	23.4201	14.7797	17.8959	18.5622	14.6707	74.5835	19.1122	17.0009	5.63456	3.99332	5.86852	4.54044	0.986185	1.20381
BnMLO2_4	17.0009	4.61778	4.81589	5.72717	3.25748	3.75683	4.42642	5.9163	9.33882	9.05611	9.85283	19.393	10.5514	12.0864	20.1121	1.67586	1.77022	8.64646	8.44794	156.586	201.251	15.7955	5.9163	6.4127	7.69388	13.9285	198.466	40.6429	42.1115	29.91	26.8576	22.7524	30.125	64.3448	92.0542
BnMLO2_5	20.4068	7.11168	10.5514	10.6318	6.83536	6.83536	9.62949	10.5514	13.8254	15.9123	18.6983	28.8571	21.7848	18.5622	22.7524	1.90795	2.31728	5.72717	6.11074	103.691	113.563	9.48315	6.21	7.51496	10.8762	19.9663	155.498	61.6829	57.0812	49.5626	34.0174	28.8571	29.4844	48.8665	57.0812
BnMLO2_6	24.2813	17.2522	27.84	9.55606	0.443929	0.328686	0.580083	0.433955	0.580083	0.319508	0.117287	0.0867349	0.0867349	0.164734	0.274561	0.283426	3.99332	4.61778	2.5801	2.38698	1.2974	19.6776	8.25351	11.042	11.4666	8.31787	57.892	12.1775	11.7286	2.41054	2.05252	2.36359	2.5801	1.51403	1.92817
