# Supplementary material for: Functional and evolutionary study of MLO gene family in the regulation of Sclerotinia stem rot resistance in Brassica napus L
Source: Biotechnol Biofuels Bioprod. 2023 May 23;16:86. doi: 10.1186/s13068-023-02325-z (PMC10204302; doi:10.1186/s13068-023-02325-z)
Supplement: Supplementary file 9 — Additional file 9: Table S6. FPKM value of BnMLO2 gene expression in 888-5 and M083 at o hpi and 18 hpi. [file 13068_2023_2325_MOESM9_ESM.xlsx]

## Sheet: Sheet1
Additional Table 6 - FPKM value of BnMLO2 gene expression in 888-5 and M083 at o hpi and 18 hpi
geneID	888-5_0 hpi	M083_0 hpi	888-5_18hpi	M083_18hpi
BnMLO2_7	32.2054	20.9082	39.8247	36.7616
BnMLO2_1	11	9.915	11.782	13.89
BnMLO2_2	50.9003	82.8097	50.3366	54.5515
BnMLO2_3	26.4681	30.6337	37.7566	53.004
BnMLO2_4	23	11.25	23.96	17.426
BnMLO2_5	0	0	0	0
BnMLO2_6	0	0	0	0
