# Supplementary material for: Functional and evolutionary study of MLO gene family in the regulation of Sclerotinia stem rot resistance in Brassica napus L
Source: Biotechnol Biofuels Bioprod. 2023 May 23;16:86. doi: 10.1186/s13068-023-02325-z (PMC10204302; doi:10.1186/s13068-023-02325-z)
Supplement: Supplementary file 10 — Additional file 10: Table S7. Statistical analysis of lesion length in WT, mlo2 and transgenic lines at 24 hpi, 36 hpi, and 48 hpi. [file 13068_2023_2325_MOESM10_ESM.xlsx]

## Sheet: Sheet1
Additional Table 7 - Statistical analysis of lesion length in WT, mlo2 and transgenic lines at 24 hpi, 36 hpi, and 48 hpi.
24 hpi						36 hpi						48 hpi
	WT	mlo2	#2	#16			WT	mlo2	#2	#16			WT	mlo2	#2	#16
REP1	5.2	7.09091	4.89655	4.5625		REP1	10.8636	11.4583	10.1833	9.98438		REP1	13.6818	15.75	13.3409	12.74
REP2	5.36667	7.27273	4.5	4.53125		REP2	10.8636	12.0417	10.3542	9.42188		REP2	14.2083	16.4167	13.24	13.0476
REP3	5.76667	7.22727	4.98333	4.29688		REP3	10.5909	11.6	10.3148	9.45161		REP3	13.7917	15.5455	13.119	13.0588
AV	5.44444	7.19697	4.7933	4.46354		AV	10.7727	11.7	10.2841	9.61929		AV	13.8939	15.904	13.2333	12.9488
SD	0.29123	0.0946212	0.25768	0.145181		SD	0.157459	0.304252	0.0894613	0.316524		SD	0.277758	0.455575	0.111082	0.180925
P		0.000581375	0.044104	0.00642304		P		0.00939054	0.00949532	0.00483046		P		0.00284899	0.0186983	0.00782585
