# Supplementary material for: Functional and evolutionary study of MLO gene family in the regulation of Sclerotinia stem rot resistance in Brassica napus L
Source: Biotechnol Biofuels Bioprod. 2023 May 23;16:86. doi: 10.1186/s13068-023-02325-z (PMC10204302; doi:10.1186/s13068-023-02325-z)
Supplement: Supplementary file 11 — Additional file 11: Table S8. Orthology of MLO genes in Arabidopsis, B. rapa, B. oleracea and B. napus. [file 13068_2023_2325_MOESM11_ESM.xlsx]

## Sheet: Sheet1
Additional Table 8 - Orthology of MLO genes in Arabidopsis, B. rapa, B. oleracea and B. napus
Arabidopsis thaliana		Brassica rapa		Brassica oleracea		Brassica napus
thaliana	Gene Name	Locus Name	Gene Name	Locus Name	Gene Name	Locus Name	Gene Name
AT4G02600	MLO1	Bra018538	BaMLO1_1	Bol006073	BoMLO1_1	BnaC09g00050D	BnMLO1_5
		Bra036255	BaMLO1_2	Bol016522	BoMLO1_2	BnaA02g20700D	BnMLO1_1
						BnaA09g00920D	BnMLO1_2
						BnaA09g00940D	BnMLO1_3
						BnaC02g27050D	BnMLO1_4
AT1G11310	MLO2	Bra031763	BaMLO2_4	Bol031305	BoMLO2_5	BnaC08g49800D	BnMLO2_7
		Bra016840	BaMLO2_1	Bol036656	BoMLO2_6	BnaA06g06970D	BnMLO2_1
		Bra016841	BaMLO2_2	Bol001978	BoMLO2_1	BnaA08g25340D	BnMLO2_2
		Bra019869	BaMLO2_3	Bol001980	BoMLO2_2	BnaA09g47670D	BnMLO2_3
				Bol001981	BoMLO2_3	BnaC05g08620D	BnMLO2_4
				Bol001983	BoMLO2_4	BnaC08g14780D	BnMLO2_5
						BnaC08g14820D	BnMLO2_6
AT3G45290	MLO3
AT1G11000	MLO4	Bra031737	BaMLO4	Bol031294	BoMLO4	BnaA09g47890D	BnMLO4_1
						BnaC08g42240D	BnMLO4_2
AT2G33670	MLO5	Bra021867	BaMLO5	Bol037913	BoMLO5	BnaC04g44040D	BnMLO5_2
						BnaA04g19660D	BnMLO5_1
AT1G61560	MLO6	Bra027082	BaMLO6_1	Bol030348	BoMLO6_2	BnaC08g14830D	BnMLO6_5
		Bra031426	BaMLO6_2	Bol030349	BoMLO6_3	BnaCnng31840D	BnMLO6_7
		Bra038585	BaMLO6_3	Bol035427	BoMLO6_4	BnaCnng04240D	BnMLO6_6
				Bol013751	BoMLO6_1	BnaA01g22680D	BnMLO6_1
						BnaA03g60240D	BnMLO6_2
						BnaA09g13700D	BnMLO6_3
						BnaC01g29530D	BnMLO6_4
AT2G17430	MLO7	Bra037272	BaMLO7	Bol007514	BoMLO7	BnaC09g09350D	BnMLO7_2
						BnaA09g09120D	BnMLO7_1
AT2G17480	MLO8	Bra002063	BaMLO8_1	Bol017671	BoMLO8_2	BnaA09g09140D	BnMLO8_2
		Bra037270	BaMLO8_2	Bol007512	BoMLO8_1	BnaC07g01260D	BnMLO8_3
						BnaC07g01270D	BnMLO8_4
						BnaC07g01280D	BnMLO8_5
						BnaC07g06510D	BnMLO8_6
						BnaC09g09370D	BnMLO8_7
						BnaA07g02640D	BnMLO8_1
AT1G42560	MLO9
AT5G65970	MLO10
AT5G53760	MLO11	Bra022673	BaMLO11_2	Bol017206	BoMLO11_1	BnaC02g14090D	BnMLO11_3
		Bra003037	BaMLO11_1	Bol038786	BoMLO11_2	BnaC09g30190D	BnMLO11_4
						BnaA02g10080D	BnMLO11_1
						BnaA10g07000D	BnMLO11_2
AT2G39200	MLO12	Bra000121	BaMLO12_1	Bol020411	BoMLO12_1	BnaA04g22400D	BnMLO12_5
		Bra000122	BaMLO12_2	Bol020412	BoMLO12_2	BnaAnng39980D	BnMLO12_6
		Bra017086	BaMLO12_3	Bol020413	BoMLO12_3	BnaC03g21930D	BnMLO12_7
				Bol025330	BoMLO12_4	BnaC03g21940D	BnMLO12_8
						BnaC03g21950D	BnMLO12_9
						BnaCnng75900D	BnMLO12_10
						BnaA03g18420D	BnMLO12_1
						BnaA03g18430D	BnMLO12_2
						BnaA03g18460D	BnMLO12_3
						BnaA03g18470D	BnMLO12_4
AT4G24250	MLO13	Bra013780	BaMLO13_1	Bol042160	BoMLO13_2	BnaC07g38850D	BnMLO13_4
		Bra019238	BaMLO13_2	Bol009562	BoMLO13_1	BnaA01g13730D	BnMLO13_1
						BnaA03g46560D	BnMLO13_2
						BnaC01g16140D	BnMLO13_3
AT1G26700	MLO14	Bra024693	BaMLO14	Bol023709	BoMLO14_1	BnaCnng33250D	BnMLO14_5
				Bol023710	BoMLO14_2	BnaA05g10530D	BnMLO14_1
						BnaA09g29160D	BnMLO14_2
						BnaA09g29170D	BnMLO14_3
						BnaC05g20070D	BnMLO14_4
AT2G44110	MLO15	Bra037666	BaMLO15	Bol021663	BoMLO15	BnaA04g25560D	BnMLO15_1
						BnaC04g49460D	BnMLO15_2
