# Supplementary material for: Functional and evolutionary study of MLO gene family in the regulation of Sclerotinia stem rot resistance in Brassica napus L
Source: Biotechnol Biofuels Bioprod. 2023 May 23;16:86. doi: 10.1186/s13068-023-02325-z (PMC10204302; doi:10.1186/s13068-023-02325-z)
Supplement: Supplementary file 12 — Additional file 12: Table S9. Gene location and protein Characteristics of BnMLOs. [file 13068_2023_2325_MOESM12_ESM.xlsx]

## Sheet: Sheet1
Additional Table 9 - Gene location and protein Characteristics of BnMLOs
A. thaliana name	A. thaliana locus	B. napus locus	B. napus Name	Chromosome	Start	End	Amino acid	Isoelectric point	Molecular weight (kDa)
AtMLO1	AT4G02600	BnaA02g20700D	BnMLO1_1	chrA02	13047935	13050542	570	8.78	52.2298
		BnaA09g00920D	BnMLO1_2	chrA09	544160	544875	572	9.3	9.98488
		BnaA09g00940D	BnMLO1_3	chrA09	546506	549026	250	8.53	52.6451
		BnaC02g27050D	BnMLO1_4	chrC02	25001444	25004211	543	8.61	57.0086
		BnaC09g00050D	BnMLO1_5	chrC09	15642	19053	553	8.7	59.4883
AtMLO11	AT5G53760	BnaA02g10080D	BnMLO11_1	chrA02	5102140	5105226	273	9.46	62.828
		BnaA10g07000D	BnMLO11_2	chrA10	5478335	5481825	543	9.23	64.2987
		BnaC02g14090D	BnMLO11_3	chrC02	9363884	9366869	221	9.1	63.2532
		BnaC09g30190D	BnMLO11_4	chrC09	32966487	32970344	113	9.33	70.0002
AtMLO12	AT2G39200	BnaA03g18420D	BnMLO12_1	chrA03	8646326	8650744	268	8.97	59.1552
		BnaCnng75900D	BnMLO12_10	chrCnn random	76863356	76863968	268	7.73	15.435
		BnaA03g18430D	BnMLO12_2	chrA03	8650822	8651254	313	8.69	7.15667
		BnaA03g18460D	BnMLO12_3	chrA03	8672104	8675446	268	9.1	59.8239
		BnaA03g18470D	BnMLO12_4	chrA03	8675500	8675970	211	9.1	7.84344
		BnaA04g22400D	BnMLO12_5	chrA04	16867362	16871435	228	9.12	66.1265
		BnaAnng39980D	BnMLO12_6	chrAnn random	45595578	45596682	446	8.3	21.2311
		BnaC03g21930D	BnMLO12_7	chrC03	11910604	11915435	584	9.15	64.1064
		BnaC03g21940D	BnMLO12_8	chrC03	11970001	11973330	556	9.06	60.1182
		BnaC03g21950D	BnMLO12_9	chrC03	11973385	11973859	591	7.77	9.11474
AtMLO13	AT4G24250	BnaA01g13730D	BnMLO13_1	chrA01	6980894	6988196	582	8.54	56.7346
		BnaA03g46560D	BnMLO13_2	chrA03	23895648	23898438	471	8.45	55.3411
		BnaC01g16140D	BnMLO13_3	chrC01	11121205	11123751	540	8.23	55.1469
		BnaC07g38850D	BnMLO13_4	chrC07	40024577	40027370	540	9.03	56.3007
AtMLO14	AT1G26700	BnaA05g10530D	BnMLO14_1	chrA05	5760630	5762009	592	8.58	30.5451
		BnaA09g29160D	BnMLO14_2	chrA09	21863064	21868183	46	9.28	36.5457
		BnaA09g29170D	BnMLO14_3	chrA09	21868285	21869817	46	8.79	30.5641
		BnaC05g20070D	BnMLO14_4	chrC05	13572744	13574486	46	8.3	24.6376
		BnaCnng33250D	BnMLO14_5	chrCnn random	31566200	31567579	595	8.58	30.5451
		BnaA04g25560D	BnMLO15_1	chrA04	18332394	18335947	601	8.91	75.3719
		BnaC04g49460D	BnMLO15_2	chrC04	47533221	47537531	595	9.26	57.3314
AtMLO2	AT1G11310	BnaA06g06970D	BnMLO2_1	chrA06	3730515	3733695	440	9.24	62.0537
		BnaA08g25340D	BnMLO2_2	chrA08	17451861	17455560	440	9.21	63.0282
		BnaA09g47670D	BnMLO2_3	chrA09	32097847	32099243	574	9.56	31.2717
		BnaC05g08620D	BnMLO2_4	chrC05	4519792	4523075	181	9.29	62.0388
		BnaC08g14780D	BnMLO2_5	chrC08	19486211	19489090	560	8.8	25.5329
		BnaC08g14820D	BnMLO2_6	chrC08	19513775	19514116	524	9.22	12.93
		BnaC08g49800D	BnMLO2_7	chrC08 random	4354876	4361054	76	8.76	28.8995
AtMLO4	AT1G11000	BnaA09g47890D	BnMLO4_1	chrA09	32203828	32207844	132	8.17	65.3585
		BnaC08g42240D	BnMLO4_2	chrC08	36505815	36509434	516	8.17	65.718
AtMLO5	AT2G33670	BnaA04g19660D	BnMLO5_1	chrA04	15387917	15391004	60	9.09	50.073
		BnaC04g44040D	BnMLO5_2	chrC04	44232228	44235312	521	9.09	50.098
AtMLO6	AT1G61560	BnaA01g22680D	BnMLO6_1	chrA01	14969452	14972596	66	9.56	64.0606
		BnaA03g60240D	BnMLO6_2	chrA03 random	4692767	4698650	672	9.5	67.8417
		BnaA09g13700D	BnMLO6_3	chrA09	7791623	7795763	511	9.48	67.4184
		BnaC01g29530D	BnMLO6_4	chrC01	27879637	27882516	529	9.61	54.5552
		BnaC08g14830D	BnMLO6_5	chrC08 random	19523111	19524687	469	9.66	26.297
		BnaCnng04240D	BnMLO6_6	chrCnn random	3471718	3474923	88	9.47	67.2562
		BnaCnng31840D	BnMLO6_7	chrCnn random	30255354	30258296	467	9.28	51.6938
AtMLO7	AT2G17430	BnaA09g09120D	BnMLO7_1	chrA09	4529985	4532763	506	9.44	61.3201
		BnaC09g09350D	BnMLO7_2	chrC09	6055128	6057893	489	9.48	61.3162
AtMLO8	AT2G17480	BnaA07g02640D	BnMLO8_1	chrA07	2317518	2320565	493	9.06	67.8611
		BnaA09g09140D	BnMLO8_2	chrA09	4539229	4542977	478	9.12	67.5667
		BnaC07g01260D	BnMLO8_3	chrC07	1914514	1914654	477	6.89	5.34338
		BnaC07g01270D	BnMLO8_4	chrC07	1918125	1918265	547	6.89	5.34338
		BnaC07g01280D	BnMLO8_5	chrC07	1924743	1924883	611	6.89	5.34338
		BnaC07g06510D	BnMLO8_6	chrC07	10471180	10474278	546	9.2	67.9733
		BnaC09g09370D	BnMLO8_7	chrC09	6068413	6072060	556	9.36	68.4719
