# Supplementary material for: Functional and evolutionary study of MLO gene family in the regulation of Sclerotinia stem rot resistance in Brassica napus L
Source: Biotechnol Biofuels Bioprod. 2023 May 23;16:86. doi: 10.1186/s13068-023-02325-z (PMC10204302; doi:10.1186/s13068-023-02325-z)
Supplement: Supplementary file 13 — Additional file 13: Table S10. Primers used in this study. [file 13068_2023_2325_MOESM13_ESM.xlsx]

## Sheet: Sheet1
Supplementary Table 10 - Primers used in this study
Gene	F primer	R primer
BnMLO2_1	GAGTCTTACATCCATAGGCGAA	CCGAGAGCATAAGTAACAATGC
BnMLO2_2	TTTCGGACGAAGACATCTCAAT	CCATGCCGCAAAGTTAAGTAAT
BnMLO2_3	AAGCTGGATCTTCTTCACATCA	GCTTTTGCTAGTCCGTATAGGA
BnMLO2_4	CCACTTGGTTCTTTTCACGAAT	GATCACATCTGCATCGTTTTCA
BnMLO6_1	ACAGTGTTCAACGAGAGAGTAG	GGAGACATTGAGTTAGCGAAAC
BnMLO6_2	GTTTGCTTCTTCTTGCTTCTCA	CTCGGAGATGCAAATTTGTGAT
BnMLO6_4	GATAAGGTGGATGAAAGAACGC	AGAGCTTCATACAGAGCCTTTT
BnMLO6_5	CACAAAGAAGTTTAGCCACCAA	CTTCCACTTGCTTATCTTGCTC
BnMLO6_6	TCGATTTCCGGAAGTACATTCA	GAATAGCACAGCGATAAACCAG
BnMLO12_3	CGTCCTCGTTTCATTCTCTTTC	AGTGATGTAGCTGCATACAACT
BnMLO12_5	AGTGCATCTCCTACACAACTAC	GAATCTGTGATCTCATGTTGGC
Bn_actin	CTGGAATTGCTGACCGTATGAG	ATCTGTTGGAAAGTGCTGAGGG
